# Supplementary material for: Spatial Distribution of Greenland Shark Somniosus microcephalus (Bloch & Schneider, 1801) Life Stages Across the Northern North Atlantic
Source: Ecol Evol. 2025 Jun 29;15(7):e71564. doi: 10.1002/ece3.71564 (PMC12206561; doi:10.1002/ece3.71564)
Supplement: Supplementary file 4 — Table S1. [file ECE3-15-e71564-s002.xlsx]

## Sheet: Sheet1
Year	Species	Sex	Total length (cm)	Position north	Position west	Gear	Depth (meter)	Temperature (°C)	In-/offshore	Region
2019	GSK	F	57	64.4317	-27.5312	Trawl	814	5.9	Offshore	ICE
2009	GSK	U	61	67.227	11.255	Trawl	171		Ofshore	NOR
1998	GSK	M	70	65.565	-28.158	Trawl	924	6.4	Offshore	ICE
2013	GSK	U	81	64.713	-58.723	Trawl	537	2.55	Offshore	ACS
1999	GSK	U	83.8	61.4167	-9.53333	Trawl	957		Offshore	FAR
1998	GSK	M	84	65.034	-28.229	Trawl	1050	4.9	Offshore	ICE
2003	GSK	U	85	78.7874	8.9388	Trawl	185		Ofshore	SVA
2011	GSK	F	90	63.743	-60.163	Trawl	634	3.48	Offshore	ACS
2007	GSK	U	90	61.369	-64.022	Trawl	557	4.21	Offshore	ACS
2010	GSK	U	90	62.055	-63.304	Trawl	380		Offshore	ACS
2012	GSK	U	90	63.066	-60.461	Trawl	567	3.46	Offshore	ACS
2012	GSK	U	90	60.52	-63.11	Trawl	377	3.31	Offshore	ACS
2006	GSK	F	94	65.4367	-28.2933	Trawl	1017	4.7	Offshore	ICE
2013	GSK	U	95	62.9	-61.754	Trawl	278	2.41	Offshore	ACS
2008	GSK	U	95	65.655	-58.117	Trawl	537	2	Offshore	ACS
2015	GSK	U	100	63.888	-60.564	Trawl	335	2	Offshore	ACS
2015	GSK	U	100	63.888	-60.564	Trawl	335	2	Offshore	ACS
2011	GSK	U	100	70.92	-71.42	Shark line			Inshore	ACN
2013	GSK	U	100	70.92	-71.42	Shark line			Inshore	ACN
2007	GSK	U	101	70.7287	-50.7368	GHL line	517	2.44	Inshore	WGN
2016	GSK	F	102	64.062	-59.252	Trawl	566	2.4	Offshore	ACS
2017	GSK	F	103	62.9731	-1.12317	Trawl	470	3.9	Offshore	FAR
2014	GSK	M	104	65.3867	-32.8386	Trawl	640	3.15	Offshore	EGS
2006	GSK	F	106	63.2124	-54.2567	Trawl	1248	3.3	Offshore	WGS
2012	GSK	M	106	64.8763	-28.7822	Trawl	1029	4.3	Offshore	ICE
2004	GSK	U	106	70.962	31.62	Trawl	266	5.3	Ofshore	NOR
2016	GSK	U	109	58.3516	10.3055	Fishing rod	380		Offshore	SKA
2003	GSK	M	110	63.625	-54.3467	Trawl	1105	3.7	Offshore	WGS
2021	GSK	U	110	58.3516	10.3055	Fishing rod	478		Offshore	SKA
2021	GSK	U	110	58.3516	10.3055	Fishing rod	462		Offshore	SKA
2011	GSK	M	115	61.316	-68.781	Trawl	353	2.23	inshore	ACS
2008	GSK	U	115	63.249	-61.239	Trawl	393	3.24	Offshore	ACS
2010	GSK	U	115	63.839	-63.167	Trawl	314	1.4	Offshore	ACS
2019	GSK	U	115	58.3516	10.3055	Fishing rod	420		Offshore	SKA
2009	GSK	U	115	70.948	31.565	Trawl	263	5.1	Ofshore	NOR
2014	GSK	F	116	67.7061	-58.0335	Trawl	280	3.36	Offshore	WGN
2022	GSK	U	116	58.3516	10.3055	Fishing rod	545		Offshore	SKA
2012	GSK	M	117	70.92	-71.42	Shark line			Inshore	ACN
2017	GSK	U	118	58.3516	10.3055	Fishing rod	465		Offshore	SKA
2007	GSK	F	120	61.641	-61.331	Trawl	561	4.51	Offshore	ACS
2007	GSK	F	120	60.314	-62.592	Trawl	240	1.42	Offshore	ACS
2014	GSK	M	120	70.831	-51.506	Shark line			Inshore	WGN
2016	GSK	M	120	63.958	-59.862	Trawl	553	2.41	Offshore	ACS
2013	GSK	U	120	60.852	-64.532	Trawl	355	3.58	Inshore	ACS
2009	GSK	U	120	62.299	-62.838	Trawl	336	2.1	Offshore	ACS
2018	GSK	U	120	64.581	-62.57	Trawl	356	3.33	Offshore	ACS
2021	GSK	U	120	63.9	-57.25	Trawl	1095.5		Offshore	WGS
2019	GSK	U	122	58.3516	10.3055	Fishing rod	425		Offshore	SKA
1998	GSK	U	122	80.887	19.543	Trawl	120		Ofshore	SVA
2008	GSK	M	124	67.402	-61.469	Trawl	460	1.19	Offshore	ACN
2011	GSK	U	125	70.92	-71.42	Shark line			Inshore	ACN
2007	GSK	M	127	63.2883	-16.805	Trawl	535	7.5	Offshore	ICE
2021	GSK	U	128	58.3516	10.3055	Fishing rod	480		Offshore	SKA
2020	GSK	U	129	58.3516	10.3055	Fishing rod	430		Offshore	SKA
2017	GSK	U	129	58.3516	10.3055	Fishing rod	450		Offshore	SKA
2022	GSK	F	130	64.554	-62.456	Trawl	359		Offshore	ACS
2011	GSK	U	130	63.806	-60.658	Trawl	381	2.68	Offshore	ACS
2011	GSK	U	130	63.893	-60.303	Trawl	420	2.27	Offshore	ACS
2011	GSK	U	130	60.342	-61.216	Trawl	442	4.44	Offshore	ACS
2012	GSK	U	130	60.631	-63.857	Trawl	385	3.78	Offshore	ACS
2012	GSK	U	130	60.631	-63.857	Trawl	385	3.78	Offshore	ACS
2009	GSK	U	130	70.487	34.89	Trawl	204	3.7	Ofshore	NOR
2021	GSK	U	130	69.95	-60.5	Trawl	948		Offshore	WGN
2016	GSK	F	131	70.8898	-71.599	Camera	620	1.1	Inshore	ACN
2017	GSK	U	131	58.3516	10.3055	Fishing rod	440		Offshore	SKA
2021	GSK	F	135	70.6937	-51.15	Gill net	413	2.09	Inshore	WGN
2012	GSK	U	135	62.339	-61.274	Trawl	455	4.17	Offshore	ACS
2020	GSK	U	135	58.3516	10.3055	Fishing rod	450		Offshore	SKA
2017	GSK	U	135	58.3516	10.3055	Fishing rod	400		Offshore	SKA
2021	GSK	U	137	61.47	-69.143	Trawl	350	1.83	inshore	ACS
1999	GSK	U	137	58.3516	10.3055	Fishing rod			Offshore	SKA
2019	GSK	U	138	58.3516	10.3055	Fishing rod			Offshore	SKA
2006	GSK	F	139	72.029	-72.206	Trawl	775	1.16	Offshore	ACN
2007	GSK	F	140	60.34	-62.772	Trawl	266	1.72	Offshore	ACS
2008	GSK	U	140	62.199	-63.042	Trawl	338	3.58	Offshore	ACS
2021	GSK	U	140	58.3516	10.3055	Fishing rod	460		Offshore	SKA
2013	GSK	U	140	58.3516	10.3055	Fishing rod	412		Offshore	SKA
1999	GSK	U	140	58.3516	10.3055	Fishing rod			Offshore	SKA
2021	GSK	U	140	70.1	-60.8667	Trawl	893		Offshore	WGN
2016	GSK	U	141	58.3516	10.3055	Fishing rod	390		Offshore	SKA
2021	GSK	U	142	61.47	-69.143	Trawl	350	1.83	inshore	ACS
2017	GSK	U	142	58.3516	10.3055	Fishing rod	460		Offshore	SKA
2019	GSK	U	144	58.3516	10.3055	Fishing rod	450		Offshore	SKA
2016	GSK	F	145	70.8898	-71.599	Camera	620	1.1	Inshore	ACN
2013	GSK	F	145	63.978	-58.844	Trawl	815	4.17	Offshore	ACS
2005	GSK	U	145	62.173	-63.553	Trawl	347		Offshore	ACS
2011	GSK	U	145	64.841	-61.94	Trawl	290	1.23	Offshore	ACS
2017	GSK	U	145	58.3516	10.3055	Fishing rod	460		Offshore	SKA
2016	GSK	F	146	70.8898	-71.599	Camera	620	1,1	Inshore	ACN
2013	GSK	M	146	70.92	-71.42	Trawl			Inshore	ACN
2018	GSK	F	148	68.9425	17.239	Shark line			Inshore	NOR
2021	GSK	U	148	58.3516	10.3055	Fishing rod	501		Offshore	SKA
2014	GSK	F	149	69.159	-51.6097	Gill net	389		Inshore	WGN
2013	GSK	F	150	70.92	-71.42	Shark line			Inshore	ACN
2019	GSK	U	150	61.645	-69.634	Trawl	297	1.25	inshore	ACS
2016	GSK	U	150	64.546	-59.693	Trawl	348	2.21	Offshore	ACS
2022	GSK	U	150	58.3516	10.3055	Fishing rod	555		Offshore	SKA
2022	GSK	U	150	63.7717	-56.41	Trawl	1097.5		Offshore	WGS
2017	GSK	U	151	58.3516	10.3055	Fishing rod	512		Offshore	SKA
2020	GSK	U	155	58.3516	10.3055	Fishing rod	428		Offshore	SKA
2013	GSK	U	155	58.3516	10.3055	Fishing rod	395		Offshore	SKA
2022	GSK	U	156	58.3516	10.3055	Fishing rod	555		Offshore	SKA
2015	GSK	F	157	74.1083	-83.497	Camera	677	1	Inshore	ACN
2013	GSK	F	157	70.92	-71.42	Shark line			Inshore	ACN
2008	GSK	U	158	58.3516	10.3055	Fishing rod	380		Offshore	SKA
2019	GSK	F	160	72.4673	-58.3759	Trawl	217	0.53	Offshore	WGN
2009	GSK	U	160	62.234	-62.887	Trawl	350	2.53	Offshore	ACS
2021	GSK	U	160	58.3516	10.3055	Fishing rod	400		Offshore	SKA
2014	GSK	U	160	58.3516	10.3055	Fishing rod	272		Offshore	SKA
1999	GSK	U	160	58.3516	10.3055	Fishing rod			Offshore	SKA
2019	GSK	U	161	58.3516	10.3055	Fishing rod	425		Offshore	SKA
2013	GSK	U	162	58.3516	10.3055	Fishing rod	395		Offshore	SKA
2016	GSK	M	163	71.25	-70.5	Shark line			Inshore	ACN
2019	GSK	F	164	72.4673	-58.3759	Trawl	217	0.53	Offshore	WGN
2012	GSK	M	165	70.92	-71.42	Shark line			Inshore	ACN
2013	GSK	M	165	70.92	-71.42	Shark line			Inshore	ACN
2017	GSK	M	165	68.9425	17.239	Shark line			Inshore	NOR
2007	GSK	U	165	58.3516	10.3055	Fishing rod	320		Offshore	SKA
2004	GSK	U	166	70.6023	-55.8953	Trawl	313	2.891	Offshore	WGN
2017	GSK	U	168	58.3516	10.3055	Fishing rod	390		Offshore	SKA
2019	GSK	M	169	68.574	-64.743	Trawl	661	1.29	Offshore	ACN
2016	GSK	F	170	70.7881	-53.2558	Gill net	517		Inshore	WGN
2012	GSK	F	170	70.92	-71.42	Shark line			Inshore	ACN
1996	GSK	U	170	60.7681	-46.7847	Shark line			Inshore	WGS
2021	GSK	U	170	69.98	-60.5567	Trawl	810		Offshore	WGN
2021	GSK	U	170	69.6217	-59.3633	Trawl	1137.5		Offshore	WGN
2005	GSK	U	170	81.353	37.917	Trawl	391	1.7	Ofshore	SVA
2013	GSK	M	172	70.92	-71.42	Shark line			Inshore	ACN
2011	GSK	F	175	70.92	-71.42	Shark line			Inshore	ACN
2015	GSK	F	175	76.58	-82.09	Shark line			Inshore	ACN
2013	GSK	M	176	70.92	-71.42	Shark line			Inshore	ACN
2015	GSK	M	178	71.25	-70.5	Shark line			Inshore	ACN
2013	GSK	U	178	58.3516	10.3055	Fishing rod	400		Offshore	SKA
2022	GSK	F	180	64.282	-60.521	Trawl	364		Offshore	ACS
2009	GSK	U	180	63.417	-55.3428	Trawl	1222	3.67	Offshore	WGS
2006	GSK	U	180	69.987	-65.511	Trawl	534	1.19	Offshore	ACN
2014	GSK	U	180	64.605	-62.052	Trawl	329	1.17	Offshore	ACS
2013	GSK	U	180	68.94	17.1746	Fishing rod			Inshore	NOR
2022	GSK	U	180	58.3516	10.3055	Fishing rod	477		Offshore	SKA
2016	GSK	U	180	58.3516	10.3055	Fishing rod	400		Offshore	SKA
2013	GSK	U	180	70.92	-71.42	Shark line			Inshore	ACN
2021	GSK	U	180	69.6433	-59.2967	Trawl	975		Offshore	WGN
2013	GSK	M	181	70.92	-71.42	Shark line			Inshore	ACN
2013	GSK	M	181	70.92	-71.42	Shark line			Inshore	ACN
2020	GSK	U	181	58.3516	10.3055	Fishing rod	550		Offshore	SKA
2016	GSK	F	182	71.25	-70.5	Shark line			Inshore	ACN
2015	GSK	M	182	71.25	-70.5	Shark line			Inshore	ACN
2022	GSK	U	184	58.3516	10.3055	Fishing rod	550		Offshore	SKA
2015	GSK	F	185	74.1083	-83.497	Camera	677	1	Inshore	ACN
2017	GSK	U	185	58.3516	10.3055	Fishing rod	550		Offshore	SKA
2021	GSK	U	185	69.7167	-59.3833	Trawl	904		Offshore	WGN
2013	GSK	F	186	70.92	-71.42	Shark line			Inshore	ACN
2013	GSK	M	188	61.474	-68.7	Trawl	385	1.17	inshore	ACS
2016	GSK	M	188	71.25	-70.5	Shark line			Inshore	ACN
2013	GSK	U	188	58.3516	10.3055	Fishing rod	412		Offshore	SKA
2013	GSK	F	189	70.92	-71.42	Shark line			Inshore	ACN
2008	GSK	U	190	62.394	-62.162	Trawl	341	3.99	Offshore	ACS
2022	GSK	U	190	58.3516	10.3055	Fishing rod	530		Offshore	SKA
2013	GSK	U	190	58.3516	10.3055	Fishing rod	400		Offshore	SKA
2021	GSK	U	190	62.3917	-40.673	Trawl	1150		Offshore	EGS
2021	GSK	U	190	69.95	-60.5	Trawl	948		Offshore	WGN
2021	GSK	U	190	69.75	-59.5833	Trawl	909.5		Offshore	WGN
2021	GSK	U	190	69.7133	-59.4517	Trawl	980.5		Offshore	WGN
2012	GSK	F	192	70.92	-71.42	Shark line			Inshore	ACN
2016	GSK	M	192	71.25	-70.5	Shark line			Inshore	ACN
2016	GSK	M	192	71.25	-70.5	Shark line			Inshore	ACN
2014	GSK	F	193	71.25	-70.5	Shark line			Inshore	ACN
2013	GSK	F	194	70.92	-71.42	Shark line			Inshore	ACN
2016	GSK	F	195	76.5646	-82.076	Camera	352	-0.1	Inshore	ACN
2015	GSK	F	195	72.996	-85.417	Camera	350	0	Inshore	ACN
2008	GSK	M	195	71.36	-68.856	Trawl	454	1.21	Offshore	ACN
2016	GSK	F	196	76.2966	-83.432	Camera	432	0.2	Inshore	ACN
2016	GSK	M	197	71.25	-70.5	Shark line			Inshore	ACN
2007	GSK	U	197	58.3516	10.3055	Fishing rod	320		Offshore	SKA
2017	GSK	U	198	58.3516	10.3055	Fishing rod	400		Offshore	SKA
2010	GSK	u	198	63.5902	-14.9212	Trawl	246	6.4	Offshore	ICE
2011	GSK	F	200	70.92	-71.42	Shark line			Inshore	ACN
2015	GSK	M	200	69.035	-51.306	Gill net	330	3.47	Inshore	WGN
2020	GSK	U	200	58.3516	10.3055	Fishing rod	480		Offshore	SKA
2017	GSK	U	200	58.3516	10.3055	Fishing rod	428		Offshore	SKA
2012	GSK	U	200	70.92	-71.42	Shark line			Inshore	ACN
2010	GSK	U	200	73.715	-56.0685	GHL line	577		Inshore	WGN
2021	GSK	U	200	69.7133	-59.4517	Trawl	980.5		Offshore	WGN
2021	GSK	U	200	69.7133	-59.4517	Trawl	980.5		Offshore	WGN
2021	GSK	U	200	69.6433	-59.2967	Trawl	975		Offshore	WGN
2021	GSK	U	200	69.6433	-59.2967	Trawl	975		Offshore	WGN
2021	GSK	U	200	69.5817	-59.0233	Trawl	960		Offshore	WGN
2020	GSK	U	200	69.1167	-59.15	Trawl	1127.5		Offshore	WGN
2007	GSK	U	200	81.473	32.633	Trawl	187	0.5	Ofshore	SVA
2014	GSK	F	204	69.16	-52.0087	Gill net	440		Inshore	WGN
2015	GSK	F	205	72.996	-85.417	Camera	350	0	Inshore	ACN
2016	GSK	M	205	76.5043	-82.143	Camera	420	-0.1	Inshore	ACN
2016	GSK	M	205	76.3812	-81.857	Camera	451	0.1	Inshore	ACN
2016	GSK	M	205	70.9598	-52.799	Shark line			Inshore	WGN
2020	GSK	U	205	69.1167	-59.15	Trawl	1127.5		Offshore	WGN
1999	GSK	F	206	73.3	-85.5	Shark line			Inshore	ACN
2016	GSK	M	206	76.2378	-82.623	Camera	736	0.2	Inshore	ACN
2015	GSK	F	208	73.2923	-85.563	Camera	671	0.3	Inshore	ACN
2020	GSK	U	209	70.1117	-60.88	Trawl	874.5		Offshore	WGN
2011	GSK	M	209	61.029	-68.781	Trawl	381	2.74	inshore	ACS
2016	GSK	F	210	76.3118	-82.784	Camera	665	0.2	Inshore	ACN
2016	GSK	F	210	76.3033	-81.955	Camera	747	0.2	Inshore	ACN
2016	GSK	M	210	76.3812	-81.857	Camera	451	0.1	Inshore	ACN
2016	GSK	M	210	76.3812	-81.857	Camera	451	0.1	Inshore	ACN
2013	GSK	U	210	60.576	-63.923	Trawl	368	3.37	Offshore	ACS
2021	GSK	U	210	62.1333	-40.59	Trawl	878		Offshore	EGS
2000	GSK	U	210	61.0183	-8.5825	Trawl	99	10.9	Offshore	FAR
2021	GSK	U	210	69.685	-59.3	Trawl	992.5		Offshore	WGN
2021	GSK	U	210	64.495	-55.49	Trawl	965		Offshore	WGS
2016	GSK	F	212	76.3033	-81.955	Camera	747	0.2	Inshore	ACN
2016	GSK	F	213	68.9316	17.127	Fishing rod			Inshore	NOR
2008	GSK	U	213	58.3516	10.3055	Fishing rod	80		Offshore	SKA
2012	GSK	M	214	70.92	-71.42	Shark line			Inshore	ACN
2016	GSK	F	215	76.649	-82.416	Camera	262	-0.2	Inshore	ACN
2013	GSK	M	216	70.92	-71.42	Shark line			Inshore	ACN
2016	GSK	F	218	70.8898	-71.599	Camera	620	1.1	Inshore	ACN
2016	GSK	F	220	76.2966	-83.432	Camera	432	0.2	Inshore	ACN
2013	GSK	F	220	75.31	-20.2	Shark line	328		Inshore	EGN
2014	GSK	M	220	71.25	-70.5	Shark line			Inshore	ACN
2015	GSK	M	220	71.25	-70.5	Shark line			Inshore	ACN
2012	GSK	M	220	70.92	-71.42	Shark line			Inshore	ACN
2006	GSK	M	220	70.791	-67.03	Trawl	531	1	Offshore	ACN
2020	GSK	U	220	61.142	-69.434	Trawl	293	-0.18	inshore	ACS
2014	GSK	U	220	61.894	-64.018	Trawl	541	3.77	Offshore	ACS
2022	GSK	U	220	69.5367	-59.0433	Trawl	985.5		Offshore	WGN
2016	GSK	M	221	76.2966	-83.432	Camera	432	0.2	Inshore	ACN
2014	GSK	M	221	71.25	-70.5	Shark line			Inshore	ACN
2016	GSK	M	221	71.25	-70.5	Shark line			Inshore	ACN
2015	GSK	M	222	71.25	-70.5	Shark line			Inshore	ACN
2016	GSK	M	223	71.25	-70.5	Shark line			Inshore	ACN
1999	GSK	F	224	73.3	-85.5	Shark line			Inshore	ACN
2016	GSK	M	224	76.2966	-83.432	Camera	432	0.2	Inshore	ACN
2016	GSK	M	225	76.3812	-81.857	Camera	451	0.1	Inshore	ACN
2016	GSK	M	225	76.2966	-83.432	Camera	432	0.2	Inshore	ACN
2016	GSK	M	225	70.8898	-71.599	Camera	620	1.1	Inshore	ACN
2015	GSK	M	225	73.245	-85.714	Camera	645	0.3	Inshore	ACN
2012	GSK	U	225	68.94	17.1746	Fishing rod			Inshore	NOR
2016	GSK	F	228	76.2966	-83.432	Camera	432	0.2	Inshore	ACN
2020_2021	GSK	M	229	71.2086	-67.9975	Trawl	759		Offshore	ACN
2015	GSK	M	229	73.2923	-85.563	Camera	671	0.3	Inshore	ACN
2020	GSK	U	229	71.671	24.916	Trawl	271		Ofshore	NOR
2006_2017	GSK	F	230	63.5589	10.478	Fishing rod			Inshore	NOR
2006_2017	GSK	F	230	63.5589	10.478	Fishing rod			Inshore	NOR
2016	GSK	F	230	72.7162	-56.215	Gill net	461	2.3	Inshore	WGN
2019	GSK	F	230	70.361	-55.714	Trawl	94	0.22	Offshore	WGN
2016	GSK	M	230	76.3812	-81.857	Camera	451	0.1	Inshore	ACN
2015	GSK	M	230	73.245	-85.714	Camera	645	0.3	Inshore	ACN
2015	GSK	M	230	74.3693	-88.369	Camera	360	-0.2	Inshore	ACN
2009	GSK	U	230	60.815	-64.804	Trawl	369	1.11	Inshore	ACS
2009	GSK	U	230	76.5581	-68.821	Fishing rod	25		Inshore	WGN
2017	GSK	U	230	58.3516	10.3055	Fishing rod	525		Offshore	SKA
2021	GSK	U	230	69.6067	-58.9517	Trawl	839.5		Offshore	WGN
2022	GSK	U	230	69.795	-60.1117	Trawl	1030.5		Offshore	WGN
2021	GSK	U	230	70.0767	-60.8583	Trawl	958		Offshore	WGN
2015	GSK	F	232	72.996	-85.417	Camera	350	0	Inshore	ACN
2017	GSK	F	232	67.395	-61.317	Trawl	719	1.18	Offshore	ACN
2016	GSK	F	233	76.086	-82.775	Camera	840	0.2	Inshore	ACN
2016	GSK	M	233	76.015	-81.546	Camera	712	0.2	Inshore	ACN
2016	GSK	M	233	60.8657	-46.61	Shark line	535		Inshore	WGS
2014	GSK	M	234	71.25	-70.5	Shark line			Inshore	ACN
2016	GSK	M	235	76.3566	-81.345	Camera	498	0.2	Inshore	ACN
2014	GSK	M	235	63.36	-50.9517	Shark line			Inshore	WGS
2014	GSK	M	236	71.25	-70.5	Shark line			Inshore	ACN
2017	GSK	U	237	58.3516	10.3055	Fishing rod	525		Offshore	SKA
2008	GSK	F	238	70.515	-66.491	Trawl	491	1.44	Offshore	ACN
2016	GSK	F	238	76.3812	-81.857	Camera	451	0.1	Inshore	ACN
2017	GSK	F	239	72.6467	-55.93	Gill net	450		Inshore	WGN
2015	GSK	M	239	76.58	-82.09	Shark line			Inshore	ACN
2016	GSK	F	240	76.4483	-83.153	Camera	405	-0.1	Inshore	ACN
2015	GSK	F	240	73.245	-85.714	Camera	645	0.3	Inshore	ACN
2015	GSK	F	240	73.245	-85.714	Camera	645	0.3	Inshore	ACN
2016	GSK	M	240	76.2378	-82.623	Camera	736	0.2	Inshore	ACN
2015	GSK	M	240	72.996	-85.417	Camera	350	0	Inshore	ACN
2006	GSK	U	240	70.288	-66.068	Trawl	355	0.79	Offshore	ACN
2018	GSK	U	240	65.373	-62.257	Trawl	180	-0.85	Offshore	ACS
2020	GSK	U	240	58.3516	10.3055	Fishing rod	450		Offshore	SKA
2019	GSK	U	240	58.3516	10.3055	Fishing rod	430		Offshore	SKA
2021	GSK	U	240	69.6067	-58.9517	Trawl	839.5		Offshore	WGN
2007	GSK	U	240	75.967	33.893	Trawl	271	1.4	Ofshore	SVA
2015	GSK	M	242	73.245	-85.714	Camera	645	0.3	Inshore	ACN
2015	GSK	M	242	73.3317	-56.2923	Gill net	339		Inshore	WGN
2014	GSK	F	243	71.25	-70.5	Shark line			Inshore	ACN
2012	GSK	F	245	70.92	-71.42	Shark line			Inshore	ACN
2008_2009	GSK	F	245	78.123	13.62	Shark line			Inshore	SVA
2015	GSK	F	246	73.2923	-85.563	Camera	671	0.3	Inshore	ACN
2008_2009	GSK	M	246	78.123	13.62	Shark line			Inshore	SVA
2021	GSK	U	246	61.47	-69.143	Trawl	350	1.83	inshore	ACS
2014	GSK	M	247	71.25	-70.5	Shark line			Inshore	ACN
2016	GSK	F	248	76.2378	-82.623	Camera	736	0.2	Inshore	ACN
2017	GSK	F	248	70.422	-66.259	Trawl	510	1.18	Offshore	ACN
2022	GSK	F	250	61.758	-64.044	Trawl	481	3.19	Offshore	ACS
2016	GSK	F	250	76.3118	-82.784	Camera	665	0.2	Inshore	ACN
2016	GSK	F	250	76.2378	-82.623	Camera	736	0.2	Inshore	ACN
2016	GSK	F	250	76.2966	-83.432	Camera	432	0.2	Inshore	ACN
2011	GSK	F	250	70.92	-71.42	Shark line			Inshore	ACN
2011	GSK	F	250	70.92	-71.42	Shark line			Inshore	ACN
2011	GSK	F	250	70.92	-71.42	Shark line			Inshore	ACN
2013	GSK	F	250	70.92	-71.42	Shark line			Inshore	ACN
2015	GSK	F	250	69.2349	-53.4488	Shark line			Inshore	WGN
2016	GSK	M	250	76.3812	-81.857	Camera	451	0.1	Inshore	ACN
2016	GSK	M	250	70.8103	-53.7049	Gill net	592		Inshore	WGN
2012	GSK	M	250	70.92	-71.42	Shark line			Inshore	ACN
2011	GSK	M	250	69.225	-53.649	Shark line			Inshore	WGN
2006	GSK	U	250	68.915	-66.338	Trawl	650	1.21	Offshore	ACN
2020	GSK	U	250	60.635	-65.441	Trawl	432	1.86	Inshore	ACS
2011	GSK	U	250	72.6961	-55.6854	Gill net	479	1.82	Inshore	WGN
1996	GSK	U	250	60.7514	-46.8347	Shark line			Inshore	WGS
2010	GSK	U	250	73.6358	-56.1363	GHL line	204		Inshore	WGN
2010	GSK	U	250	72.678	-55.7223	GHL line	500		Inshore	WGN
2021	GSK	U	250	69.1633	-59.1083	Trawl	1021		Offshore	WGN
2021	GSK	U	250	69.6517	-59.5483	Trawl	1085		Offshore	WGN
2021	GSK	U	250	69.9833	-60.7333	Trawl	1055.5		Offshore	WGN
2003	GSK	U	250	78.765	32.01	Trawl	276	0.4	Ofshore	SVA
2004	GSK	U	250	81.617	33.873	Trawl	810	0.6	Ofshore	SVA
2022	GSK	U	250	63.96	-57.795	Trawl	1092		Offshore	WGS
2016	GSK	F	252	76.4483	-83.153	Camera	405	-0.1	Inshore	ACN
2009	GSK	U	252	76.5581	-68.821	Fishing rod	25		Inshore	WGN
2015	GSK	F	253	73.245	-85.714	Camera	645	0.3	Inshore	ACN
2016	GSK	M	253	71.25	-70.5	Shark line			Inshore	ACN
2017	GSK	U	253	58.3516	10.3055	Fishing rod	550		Offshore	SKA
2020_2021	GSK	F	254	61.779	-60.8976	Trawl	883		Offshore	ACS
2014	GSK	F	254	71.25	-70.5	Shark line			Inshore	ACN
2012	GSK	M	254	70.92	-71.42	Shark line			Inshore	ACN
2016	GSK	F	255	76.3812	-81.857	Camera	451	0.1	Inshore	ACN
2016	GSK	F	255	70.7881	-53.2558	Gill net	517		Inshore	WGN
2009	GSK	U	255	76.5581	-68.821	Fishing rod	25		Inshore	WGN
2016	GSK	M	256	76.3033	-81.955	Camera	747	0.2	Inshore	ACN
2012	GSK	M	256	70.92	-71.42	Shark line			Inshore	ACN
2013	GSK	M	257	70.92	-71.42	Shark line			Inshore	ACN
2013	GSK	M	257	70.92	-71.42	Shark line			Inshore	ACN
2022	GSK	U	257	64.335	-55.1817	Trawl	970		Offshore	WGS
2015	GSK	F	258	72.996	-85.417	Camera	350	0	Inshore	ACN
2012	GSK	U	258	71.6452	-56.3249	Trawl	175	1.13	Offshore	WGN
2016	GSK	F	259	76.08	-83.582	Camera	699	0.2	Inshore	ACN
2008_2009	GSK	F	259	78.123	13.62	Shark line			Inshore	SVA
2015	GSK	M	259	68.369	-64.335	Trawl	458	1.44	Offshore	ACN
2015	GSK	F	260	73.245	-85.714	Camera	645	0.3	Inshore	ACN
2015	GSK	F	260	74.1083	-83.497	Camera	677	1	Inshore	ACN
2017	GSK	F	260	68.9425	17.239	Shark line			Inshore	NOR
2006_2017	GSK	M	260	63.5589	10.478	Fishing rod			Inshore	NOR
1999	GSK	M	260	73.3	-85.5	Shark line			Inshore	ACN
2015	GSK	M	260	68.9345	17.2279	Shark line			Inshore	NOR
2022	GSK	M	260	63.343	-60.418	Trawl	436		Offshore	ACS
2021	GSK	U	260	62.1333	-40.6	Trawl	839		Offshore	EGS
2009	GSK	U	260	76.5581	-68.821	Fishing rod	25		Inshore	WGN
2020	GSK	U	260	58.3516	10.3055	Fishing rod	450		Offshore	SKA
2020	GSK	U	260	73.3017	-55.535	Gill net	270		Inshore	WGN
2015	GSK	U	260	68.9345	17.2279	Shark line			Inshore	NOR
2021	GSK	U	260	69.985	-60.5833	Trawl	908		Offshore	WGN
2012	GSK	F	262	70.92	-71.42	Shark line			Inshore	ACN
2012	GSK	M	262	70.92	-71.42	Shark line			Inshore	ACN
2007	GSK	M	262	66	-66	Shark line			Inshore	ACS
2016	GSK	F	263	76.649	-82.416	Camera	262	-0.2	Inshore	ACN
2020_2021	GSK	F	264	72	-71.366	Trawl	786		Offshore	ACN
2008_2009	GSK	F	264	78.123	13.62	Shark line			Inshore	SVA
2012	GSK	F	264	70.6105	-52.0706	GHL line	622	2.44	Inshore	WGN
2015	GSK	M	264	74.6617	-95.292	Camera	143	-1.1	Inshore	ACN
2015	GSK	F	265	74.3693	-88.369	Camera	360	-0.2	Inshore	ACN
2016	GSK	M	265	76.2378	-82.623	Camera	736	0.2	Inshore	ACN
2015	GSK	M	265	72.996	-85.417	Camera	350	0	Inshore	ACN
2014	GSK	M	265	71.25	-70.5	Shark line			Inshore	ACN
2014	GSK	M	265	69.215	-53.65	Shark line			Inshore	WGN
2018	GSK	U	265	71.2298	-55.1629	Trawl	160		Inshore	WGN
2007	GSK	u	265	67.1147	-18.18	Trawl	416	0.4	Offshore	ICE
2015	GSK	F	266	74.1083	-83.497	Camera	677	1	Inshore	ACN
2015	GSK	M	266	74.6246	-95.075	Camera	112	-1	Inshore	ACN
1999	GSK	M	266	73.3	-85.5	Shark line			Inshore	ACN
2015	GSK	M	266	74.3963	-13.5543	Shark line			Offshore	EGN
2008	GSK	M	266	71.36	-68.856	Trawl	454	1.21	Offshore	ACN
2015	GSK	F	267	72.996	-85.417	Camera	350	0	Inshore	ACN
2013	GSK	F	267	70.92	-71.42	Shark line			Inshore	ACN
2014	GSK	F	267	73.559	-56.276	Shark line			Inshore	WGN
2008	GSK	F	268	71.36	-68.856	Trawl	454	1.21	Offshore	ACN
2015	GSK	M	268	73.2923	-85.563	Camera	671	0.3	Inshore	ACN
2021	GSK	U	268	69.7	-59.4833	Trawl	1021		Offshore	WGN
2020	GSK	U	269	80.408	13.479	Trawl	196	3.2	Ofshore	SVA
2012	GSK	F	269.764	65.794	-36.99	Shark line	355		Inshore	EGS
2016	GSK	F	270	76.3812	-81.857	Camera	451	0.1	Inshore	ACN
2022	GSK	F	270	67.443	-30.383	Trawl	190	0.5	Offshore	EGS
2020	GSK	F	270	80.597	15.378	Trawl	358	6.3	Ofshore	SVA
2016	GSK	F	270	81.575	34.308	Trawl	260	3.4	Ofshore	SVA
2016	GSK	F	270	81.575	34.308	Trawl	267	3.4	Ofshore	SVA
2020	GSK	F	270	63.7722	-14.1862	Trawl	328		Offshore	ICE
2020_2021	GSK	M	270	67.216	-61.183	Trawl	549		Offshore	ACN
2016	GSK	M	270	76.5646	-82.076	Camera	352	-0.1	Inshore	ACN
2015	GSK	M	270	73.245	-85.714	Camera	645	0.3	Inshore	ACN
2006_2017	GSK	M	270	63.5589	10.478	Fishing rod			Inshore	NOR
2014	GSK	M	270	71.25	-70.5	Shark line			Inshore	ACN
2016	GSK	M	270	71.25	-70.5	Shark line			Inshore	ACN
1999	GSK	M	270	73.3	-85.5	Shark line			Inshore	ACN
2008_2009	GSK	M	270	78.123	13.62	Shark line			Inshore	SVA
2015	GSK	M	270	81.0216	17.4526	Shark line	438		Offshore	SVA
2018	GSK	U	270	61.392	-64.542	Trawl	251	2.24	Offshore	ACS
2009	GSK	U	270	76.5581	-68.821	Fishing rod	25		Inshore	WGN
2022	GSK	U	270	58.3516	10.3055	Fishing rod	640		Offshore	SKA
2021	GSK	U	270	62.3167	-40.3783	Trawl	878		Offshore	EGS
1996	GSK	U	270	60.7514	-46.8347	Shark line			Inshore	WGS
1996	GSK	U	270	60.8014	-46.7	Shark line			Inshore	WGS
1996	GSK	U	270	60.8014	-46.7	Shark line			Inshore	WGS
1996	GSK	U	270	60.7519	-46.5347	Shark line			Inshore	WGS
2021	GSK	U	270	70.1333	-60.9	Trawl	841.5		Offshore	WGN
2021	GSK	U	270	69.95	-60.5	Trawl	948		Offshore	WGN
2021	GSK	U	270	69.95	-60.5	Trawl	948		Offshore	WGN
2021	GSK	U	270	69.715	-59.1933	Trawl	840		Offshore	WGN
2021	GSK	U	270	69.685	-59.3	Trawl	992.5		Offshore	WGN
2021	GSK	U	270	70.0883	-60.8533	Trawl	888		Offshore	WGN
2020	GSK	U	270	64.3833	-38.0167	Trawl	834		Offshore	EGS
2014	GSK	U	270.956	71.211	-53.18	Shark line			Inshore	WGN
2014	GSK	M	271	71.25	-70.5	Shark line			Inshore	ACN
2015	GSK	M	271	75.0456	-12.4283	Shark line			Offshore	EGN
2014	GSK	M	271	69.2	-53.67	Shark line			Inshore	WGN
2012	GSK	F	272	70.92	-71.42	Shark line			Inshore	ACN
2014	GSK	M	272	71.25	-70.5	Shark line			Inshore	ACN
2014	GSK	M	272	69.245	-53.623	Shark line			Inshore	WGN
2021	GSK	U	272	64.15	-55.55	Trawl	997		Offshore	WGS
2020_2021	GSK	F	273	70.9	-67.15	Trawl	766		Offshore	ACN
2014	GSK	F	273	69.211	-53.638	Shark line			Inshore	WGN
2017	GSK	F	273	69.879	-65.361	Trawl	519	1.21	Offshore	ACN
2006_2017	GSK	M	273	63.5589	10.478	Fishing rod			Inshore	NOR
2009	GSK	U	273	76.5581	-68.821	Fishing rod	25		Inshore	WGN
2006_2017	GSK	M	274	63.5589	10.478	Fishing rod			Inshore	NOR
2012	GSK	M	274	70.92	-71.42	Shark line			Inshore	ACN
2012	GSK	M	274	69.185	-53.1637	Shark line			Inshore	WGN
2008_2009	GSK	M	274	78.123	13.62	Shark line			Inshore	SVA
2016	GSK	F	275	76.4483	-83.153	Camera	405	-0.1	Inshore	ACN
2006_2017	GSK	F	275	63.5589	10.478	Fishing rod			Inshore	NOR
2021	GSK	F	275	69.1609	-51.4725	Gill net	376	2.57	Inshore	WGN
2013	GSK	F	275	70.92	-71.42	Shark line			Inshore	ACN
2008_2009	GSK	F	275	78.3339	15.0576	Shark line			Inshore	SVA
2016	GSK	F	275	67.787	-62.853	Trawl	472	1.32	Offshore	ACN
2008	GSK	F	275	71.224	-68.22	Trawl	524	1.29	Offshore	ACN
2016	GSK	M	275	76.2378	-82.623	Camera	736	0.2	Inshore	ACN
2019	GSK	M	275	71.2292	-55.2685	Trawl	176	0.79	Inshore	WGN
2015	GSK	M	275	69.2349	-53.4488	Shark line			Inshore	WGN
2016	GSK	M	275	60.8657	-46.61	Shark line	475		Inshore	WGS
2021	GSK	U	275	69.16	-59.105	Trawl	997		Offshore	WGN
2016	GSK	F	276	76.015	-81.546	Camera	712	0.2	Inshore	ACN
2012	GSK	F	276	69.219	-53.451	Shark line			Inshore	WGN
2016	GSK	M	276	68.9324	17.203	Shark line			Inshore	NOR
2008_2009	GSK	M	276	78.123	13.62	Shark line			Inshore	SVA
2008	GSK	F	277	71.308	-68.582	Trawl	500	1.23	Offshore	ACN
2015	GSK	F	277	81.0216	17.4526	Shark line	438		Offshore	SVA
2015	GSK	M	277	81.0216	17.4526	Shark line	438		Offshore	SVA
2015	GSK	F	278	71.25	-70.5	Shark line			Inshore	ACN
2015	GSK	F	278	76.58	-82.09	Shark line			Inshore	ACN
2008_2009	GSK	F	278	78.123	13.62	Shark line			Inshore	SVA
2015	GSK	M	278	73.3427	-56.0898	Gill net	395		Inshore	WGN
2016	GSK	M	278	71.25	-70.5	Shark line			Inshore	ACN
2014	GSK	M	279	71.25	-70.5	Shark line			Inshore	ACN
2006_2017	GSK	F	280	63.5589	10.478	Fishing rod			Inshore	NOR
2014	GSK	F	280	71.25	-70.5	Shark line			Inshore	ACN
2016	GSK	F	280	71.25	-70.5	Shark line			Inshore	ACN
2013	GSK	F	280	75.3	-20.2	Shark line	325		Inshore	EGN
2014	GSK	F	280	73.59	-56.276	Shark line			Inshore	WGN
2008	GSK	M	280	70.708	-66.948	Trawl	467	1.33	Offshore	ACN
2020_2021	GSK	M	280	67.6166	-62.3	Trawl	567		Offshore	ACN
2014	GSK	M	280	71.25	-70.5	Shark line			Inshore	ACN
2012	GSK	M	280	70.92	-71.42	Shark line			Inshore	ACN
2013	GSK	M	280	70.92	-71.42	Shark line			Inshore	ACN
2014	GSK	M	280	69.21	-53.678	Shark line			Inshore	WGN
2014	GSK	M	280	69.225	-53.627	Shark line			Inshore	WGN
2014	GSK	M	280	69.267	-53.6299	Shark line			Inshore	WGN
1996	GSK	M	280	60.2672	-44.0839	Shark line			Inshore	WGS
2006	GSK	M	280	68.186	-64.041	Trawl	446	0.8	Offshore	ACN
2016	GSK	M	280	80.679	15.513	Trawl	432	3.7	Ofshore	SVA
2020	GSK	U	280	60.784	-67.747	Trawl	380	1.79	Inshore	ACS
2007	GSK	U	280	61.186	-64.211	Trawl	385	3.659	Offshore	ACS
2007	GSK	U	280	61.187	-64.208	Trawl	381	3	Offshore	ACS
2018	GSK	U	280	61.222	-65.948	Trawl	373	2.52	Inshore	ACS
2019	GSK	U	280	61.921	-64.544	Trawl	319	1.04	Offshore	ACS
2018	GSK	U	280	62.338	-63.184	Trawl	281	3.1	Offshore	ACS
2020	GSK	U	280	62.1333	-40.6	Trawl	1006.5		Offshore	EGS
2012	GSK	U	280	68.94	17.1746	Fishing rod			Inshore	NOR
2009	GSK	U	280	76.5581	-68.821	Fishing rod	25		Inshore	WGN
2022	GSK	U	280	58.3516	10.3055	Fishing rod	465		Offshore	SKA
2021	GSK	U	280	62.3917	-40.673	Trawl			Offshore	EGS
1996	GSK	U	280	60.8019	-46.75	Shark line			Inshore	WGS
1996	GSK	U	280	60.8014	-46.7	Shark line			Inshore	WGS
1996	GSK	U	280	60.8014	-46.7	Shark line			Inshore	WGS
1996	GSK	U	280	60.8689	-46.6014	Shark line			Inshore	WGS
2015	GSK	U	280	70.094	-65.699	Trawl	459	1.36	Offshore	ACN
2021	GSK	U	280	69.95	-60.5	Trawl	948		Offshore	WGN
2021	GSK	U	280	69.715	-59.1933	Trawl	840		Offshore	WGN
2020	GSK	U	280	69.455	-58.935	Trawl	932.5		Offshore	WGN
2019	GSK	U	280	63.6833	-37.0833	Trawl	863.5		Offshore	EGS
2020	GSK	U	280	64.3833	-38.05	Trawl	836.5		Offshore	EGS
2020	GSK	U	280	64.3833	-38	Trawl	867.5		Offshore	EGS
2008_2009	GSK	F	281	78.123	13.62	Shark line			Inshore	SVA
2013	GSK	M	281	70.92	-71.42	Shark line			Inshore	ACN
2014	GSK	M	281	71.211	-53.18	Shark line			Inshore	WGN
2008_2009	GSK	M	281	78.123	13.62	Shark line			Inshore	SVA
2017	GSK	F	282	70.687	-66.805	Trawl	759	0.78	Offshore	ACN
2015	GSK	M	282	70.7617	-52.5495	Gill net	520		Inshore	WGN
2014	GSK	M	282	71.25	-70.5	Shark line			Inshore	ACN
2020	GSK	U	282	58.3516	10.3055	Fishing rod	500		Offshore	SKA
2017	GSK	U	282	58.3516	10.3055	Fishing rod	450		Offshore	SKA
2007	GSK	U	282	69.1571	-51.4377	Gill net	371		Inshore	WGN
2020_2021	GSK	F	283	71.454	-69.0125	Trawl	832		Offshore	ACN
2016	GSK	F	283	76.3033	-81.955	Camera	747	0.2	Inshore	ACN
2008_2009	GSK	F	283	78.123	13.62	Shark line			Inshore	SVA
2008_2009	GSK	M	283	78.123	13.62	Shark line			Inshore	SVA
2014	GSK	F	284	71.25	-70.5	Shark line			Inshore	ACN
2014	GSK	F	284	71.211	-53.18	Shark line			Inshore	WGN
2008_2009	GSK	F	284	78.123	13.62	Shark line			Inshore	SVA
2008	GSK	M	284	70.708	-66.948	Trawl	467	1.33	Offshore	ACN
2010	GSK	M	284	72.2876	-56.5318	Trawl	239	1.93	Offshore	WGN
2014	GSK	M	284	73.41	-56.102	Shark line			Inshore	WGN
2014	GSK	U	284	71.4393	-53.2143	GHL line	578		Inshore	WGN
2016	GSK	F	285	76.2378	-82.623	Camera	736	0.2	Inshore	ACN
2015	GSK	F	285	73.2923	-85.563	Camera	671	0.3	Inshore	ACN
2015	GSK	F	285	73.2923	-85.563	Camera	671	0.3	Inshore	ACN
2013	GSK	F	285	70.92	-71.42	Shark line			Inshore	ACN
2014	GSK	F	285	72.7632	-56.02	Shark line			Inshore	WGN
2008	GSK	M	285	70.411	-66.219	Trawl	537	1.46	Offshore	ACN
2016	GSK	M	285	76.5043	-82.143	Camera	420	-0.1	Inshore	ACN
2019	GSK	M	285	72.4673	-58.3759	Trawl	217	0.53	Offshore	WGN
2016	GSK	M	285	68.9324	17.203	Shark line			Inshore	NOR
2008_2009	GSK	M	285	78.3339	15.0576	Shark line			Inshore	SVA
2013	GSK	M	285	70.92	-71.42	Trawl			Inshore	ACN
2019	GSK	U	285	58.3516	10.3055	Fishing rod	175		Offshore	SKA
2008	GSK	M	285.706	66	-66	Shark line			Inshore	ACS
2008	GSK	M	285.706	66	-66	Shark line			Inshore	ACS
2015	GSK	F	286	74.3693	-88.369	Camera	360	-0.2	Inshore	ACN
2006_2017	GSK	M	286	63.5589	10.478	Fishing rod			Inshore	NOR
2014	GSK	M	286	71.25	-70.5	Shark line			Inshore	ACN
2016	GSK	M	286	71.25	-70.5	Shark line			Inshore	ACN
2015	GSK	U	286	80.4068	15.2279	Shark line	419		Offshore	SVA
2012	GSK	F	287	69.2674	-52.94	Shark line			Inshore	WGN
2008_2009	GSK	F	287	78.123	13.62	Shark line			Inshore	SVA
2016	GSK	F	288	76.3033	-81.955	Camera	747	0.2	Inshore	ACN
2017	GSK	F	288	72.6483	-55.96	Gill net	451	1.64	Inshore	WGN
2012	GSK	F	288	69.212	-52.94	Shark line			Inshore	WGN
2016	GSK	M	288	76.3566	-81.345	Camera	498	0.2	Inshore	ACN
2008_2009	GSK	M	288	78.123	13.62	Shark line			Inshore	SVA
2016	GSK	M	288	60.8657	-46.61	Shark line	390		Inshore	WGS
2009	GSK	U	288	76.5581	-68.821	Fishing rod	25		Inshore	WGN
2009	GSK	U	288	76.5581	-68.821	Fishing rod	25		Inshore	WGN
2013	GSK	F	289	70.92	-71.42	Shark line			Inshore	ACN
2014	GSK	M	289	73.54	-56.2576	Shark line			Inshore	WGN
2012	GSK	M	289.89	65.7857	-37.0802	Shark line	454		Inshore	EGS
2020_2021	GSK	F	290	67.616	-62.3	Trawl	567		Offshore	ACN
2016	GSK	F	290	71.25	-70.5	Shark line			Inshore	ACN
2016	GSK	F	290	60.698	-46.124	Shark line	255		Inshore	WGS
2006	GSK	F	290	68.186	-64.041	Trawl	446	0.8	Offshore	ACN
2016	GSK	F	290	64.397	-59.025	Trawl	559	2.45	Offshore	ACS
2020_2021	GSK	M	290	67.33	-61.47	Trawl	851		Offshore	ACN
2016	GSK	M	290	76.3566	-81.345	Camera	498	0.2	Inshore	ACN
2006_2017	GSK	M	290	63.5589	10.478	Fishing rod			Inshore	NOR
2010	GSK	M	290	72.7831	-24.732	Shark line			Inshore	EGN
2012	GSK	M	290	69.185	-53.175	Shark line			Inshore	WGN
2015	GSK	M	290	81.0216	17.4526	Shark line	438		Offshore	SVA
2022	GSK	M	290	67.443	-30.383	Trawl	190	0.5	Offshore	EGS
2021	GSK	U	290	62.1283	-40.1333	Trawl	1316		Offshore	EGS
2021	GSK	U	290	61.47	-69.143	Trawl	350	1.83	inshore	ACS
2021	GSK	U	290	62.1333	-40.59	Trawl	878		Offshore	EGS
2021	GSK	U	290	62.1333	-40.5883	Trawl	952		Offshore	EGS
2008	GSK	U	290	70.1986	-52.7863	Trawl	422	2.88	Inshore	WGN
2009	GSK	U	290	69.4867	-52.0152	Trawl	173		Inshore	WGN
2009	GSK	U	290	69.4958	-51.2012	Trawl	291		Inshore	WGN
2020	GSK	U	290	62.1333	-40.5667	Trawl	891.5		Offshore	EGS
2017	GSK	U	290	70.7967	-52.8917	Gill net	491	2.6	Inshore	WGN
1996	GSK	U	290	60.8019	-46.75	Shark line			Inshore	WGS
1996	GSK	U	290	60.8014	-46.7	Shark line			Inshore	WGS
1996	GSK	U	290	60.8014	-46.7	Shark line			Inshore	WGS
2021	GSK	U	290	69.6067	-58.9517	Trawl	839.5		Offshore	WGN
2021	GSK	U	290	69.4	-58.9	Trawl	879.5		Offshore	WGN
2022	GSK	U	290	69.62	-59.075	Trawl	908.5		Offshore	WGN
2020	GSK	U	290	69.33	-58.9417	Trawl	901		Offshore	WGN
2019	GSK	U	290	63.6667	-37.1	Trawl	863.5		Offshore	EGS
2020	GSK	U	290	64.35	-37.65	Trawl	811.5		Offshore	EGS
2021	GSK	U	290	65.5267	-30.3767	Trawl	393.5		Offshore	EGS
2020	GSK	U	290	64.1333	-55.5667	Trawl	1057.5		Offshore	WGS
2012	GSK	F	290.95	65.7634	-37.0804	Shark line	350		Inshore	EGS
2012	GSK	M	290.95	65.73	-37.116	Shark line	488		Inshore	EGS
2012	GSK	M	290.95	65.794	-36.99	Shark line	450		Inshore	EGS
2008_2009	GSK	F	291	78.123	13.62	Shark line			Inshore	SVA
2015	GSK	M	291	74.3963	-13.5543	Shark line			Offshore	EGN
2014	GSK	M	291	71.211	-53.18	Shark line			Inshore	WGN
2008_2009	GSK	M	291	78.123	13.62	Shark line			Inshore	SVA
2016	GSK	M	292	73.5018	-55.968	Gill net	684	1.95	Inshore	WGN
2014	GSK	M	292	71.25	-70.5	Shark line			Inshore	ACN
2014	GSK	M	292	69.221	-53.623	Shark line			Inshore	WGN
2007	GSK	M	292	67.0988	-22.0335	Trawl	225	4.2	Offshore	ICE
2012	GSK	F	293	69.156	-53.244	Shark line	200		Inshore	WGN
2008	GSK	M	293	70.411	-66.219	Trawl	537	1.46	Offshore	ACN
2006_2017	GSK	M	293	63.5589	10.478	Fishing rod			Inshore	NOR
2009	GSK	M	293	66	-66	Shark line			Inshore	ACS
2008_2009	GSK	F	294	78.123	13.62	Shark line			Inshore	SVA
2015	GSK	F	294	81.0216	17.4526	Shark line	438		Offshore	SVA
2014	GSK	M	294	71.25	-70.5	Shark line			Inshore	ACN
2010	GSK	U	294	74.6148	-61.7862	Trawl	547	2.16	Offshore	WGN
2007	GSK	F	295	60.857	-65.564	Trawl	968	2.246	Inshore	ACS
2016	GSK	F	295	76.2966	-83.432	Camera	432	0.2	Inshore	ACN
2014	GSK	F	295	69.23	-53.651	Shark line			Inshore	WGN
2016	GSK	M	295	76.4483	-83.153	Camera	405	-0.1	Inshore	ACN
2016	GSK	M	295	73.323	-56.1158	Gill net	385	2	Inshore	WGN
2013	GSK	M	295	70.92	-71.42	Shark line			Inshore	ACN
2008_2009	GSK	M	295	78.3339	15.0576	Shark line			Inshore	SVA
2008_2009	GSK	M	295	78.123	13.62	Shark line			Inshore	SVA
2006	GSK	U	295	70.8802	-56.7308	Trawl	533	2.55	Offshore	WGN
2009	GSK	U	295	76.5581	-68.821	Fishing rod	25		Inshore	WGN
2021	GSK	U	295	70.0667	-60.85	Trawl	1041		Offshore	WGN
2021	GSK	U	295	69.8167	-60.0167	Trawl	859		Offshore	WGN
2021	GSK	U	295	69.8167	-60.0167	Trawl	859		Offshore	WGN
2020	GSK	U	295	70.1117	-60.88	Trawl	874.5		Offshore	WGN
2020	GSK	U	295	65.3833	-38.05	Trawl	841.5		Offshore	EGS
2022	GSK	F	296	69.3577	-52.7525	Trawl	167	1.71	Inshore	WGN
2008_2009	GSK	F	296	78.123	13.62	Shark line			Inshore	SVA
2008_2009	GSK	F	296	78.123	13.62	Shark line			Inshore	SVA
2008	GSK	M	296.301	66	-66	Shark line			Inshore	ACS
2015	GSK	F	297	73.245	-85.714	Camera	645	0.3	Inshore	ACN
2008_2009	GSK	F	297	78.123	13.62	Shark line			Inshore	SVA
2008	GSK	M	297	71.308	-68.582	Trawl	500	1.23	Offshore	ACN
2015	GSK	M	297	81.0216	17.4526	Shark line	438		Offshore	SVA
2012	GSK	F	298	69.1756	-53.185	Shark line			Inshore	WGN
2014	GSK	M	298	71.25	-70.5	Shark line			Inshore	ACN
2010	GSK	M	298	67.8	-62.783	Trawl	766	1.06	Offshore	ACN
2009	GSK	U	298	60.947	-66.972	Trawl	614	1.62	Inshore	ACS
2021	GSK	U	298	69.5667	-58.95	Trawl	897		Offshore	WGN
2015	GSK	F	299	71.2633	-53.5412	Gill net	359		Inshore	WGN
2006_2017	GSK	F	300	63.5589	10.478	Fishing rod			Inshore	NOR
2015	GSK	F	300	70.7882	-52.8458	Gill net	481		Inshore	WGN
2015	GSK	F	300	70.7882	-52.8458	Gill net	481		Inshore	WGN
2016	GSK	F	300	72.8257	-56.2097	Gill net	261	1.19	Inshore	WGN
2015	GSK	F	300	71.25	-70.5	Shark line			Inshore	ACN
2011	GSK	F	300	70.92	-71.42	Shark line			Inshore	ACN
2014	GSK	F	300	69.2295	-53.6	Shark line			Inshore	WGN
2014	GSK	F	300	69.2284	-53.5123	Shark line	200		Inshore	WGN
2014	GSK	F	300	71.211	-53.18	Shark line			Inshore	WGN
1996	GSK	F	300	59.9833	-43.9833	Shark line			Inshore	WGS
1996	GSK	F	300	59.9847	-43.8847	Shark line			Inshore	WGS
2006	GSK	F	300	70.34	-66.025	Trawl	603	1.1	Offshore	ACN
2010	GSK	F	300	70.427	-65.632	Trawl	1106	0.64	Offshore	ACN
2006	GSK	M	300	66.507	-61.128	Trawl	153	-1.54	Offshore	ACN
2020_2021	GSK	M	300	67.2833	-60.966	Trawl	730		Offshore	ACN
2015	GSK	M	300	70.7882	-52.8458	Gill net	481		Inshore	WGN
2015	GSK	M	300	71.25	-70.5	Shark line			Inshore	ACN
2015	GSK	M	300	76.58	-82.09	Shark line			Inshore	ACN
2017	GSK	M	300	68.9425	17.239	Shark line			Inshore	NOR
2012	GSK	M	300	69.19	-53.1754	Shark line			Inshore	WGN
2014	GSK	M	300	71.211	-53.18	Shark line			Inshore	WGN
2008_2009	GSK	M	300	78.3339	15.0576	Shark line			Inshore	SVA
2008_2009	GSK	M	300	78.3339	15.0576	Shark line			Inshore	SVA
2008_2009	GSK	M	300	78.3339	15.0576	Shark line			Inshore	SVA
2008_2009	GSK	M	300	78.123	13.62	Shark line			Inshore	SVA
2015	GSK	M	300	81.0216	17.4526	Shark line	438		Offshore	SVA
2021	GSK	U	300	62.1333	-40.6	Trawl	839		Offshore	EGS
2009	GSK	U	300	76.5581	-68.821	Fishing rod	25		Inshore	WGN
2014	GSK	U	300	71.1808	-53.1	Gill net	348		Inshore	WGN
2014	GSK	U	300	71.1808	-53.1	Gill net	348		Inshore	WGN
2017	GSK	U	300	70.735	-52.6462	Gill net	377	2.44	Inshore	WGN
2017	GSK	U	300	70.735	-52.6462	Gill net	377	2.44	Inshore	WGN
2017	GSK	U	300	70.7533	-52.5667	Gill net	440	2.5	Inshore	WGN
2017	GSK	U	300	70.7533	-52.5667	Gill net	440	2.5	Inshore	WGN
1996	GSK	U	300	60.7514	-46.8347	Shark line			Inshore	WGS
1996	GSK	U	300	60.7514	-46.8347	Shark line			Inshore	WGS
1996	GSK	U	300	60.7681	-46.7847	Shark line			Inshore	WGS
1996	GSK	U	300	60.7681	-46.7847	Shark line			Inshore	WGS
1996	GSK	U	300	60.7681	-46.7847	Shark line			Inshore	WGS
1996	GSK	U	300	60.7514	-46.8347	Shark line			Inshore	WGS
1996	GSK	U	300	60.7514	-46.8347	Shark line			Inshore	WGS
1996	GSK	U	300	60.7681	-46.7847	Shark line			Inshore	WGS
1996	GSK	U	300	60.7681	-46.7847	Shark line			Inshore	WGS
1996	GSK	U	300	60.7681	-46.7847	Shark line			Inshore	WGS
1996	GSK	U	300	60.7844	-46.8522	Shark line			Inshore	WGS
1996	GSK	U	300	60.7519	-46.5347	Shark line			Inshore	WGS
1996	GSK	U	300	60.7519	-46.5347	Shark line			Inshore	WGS
1996	GSK	U	300	60.8689	-46.6014	Shark line			Inshore	WGS
1996	GSK	U	300	60.8689	-46.6014	Shark line			Inshore	WGS
1996	GSK	U	300	60.8689	-46.6014	Shark line			Inshore	WGS
2010	GSK	U	300	73.5908	-56.948	GHL line	825		Inshore	WGN
1995	GSK	U	300	61.4333	-9.5	Trawl	892		Offshore	FAR
2006	GSK	U	300	70.645	21.347	Trawl	261	6.3	Ofshore	NOR
2005	GSK	U	300	69.0806	-52.3196	Trawl	382	1.14	Inshore	WGN
2021	GSK	U	300	69.985	-60.5833	Trawl	908		Offshore	WGN
2021	GSK	U	300	69.685	-59.3	Trawl	992.5		Offshore	WGN
2021	GSK	U	300	69.6067	-58.9517	Trawl	839.5		Offshore	WGN
2022	GSK	U	300	69.705	-59.67	Trawl	1009.5		Offshore	WGN
2022	GSK	U	300	69.61	-59.4017	Trawl	1139.5		Offshore	WGN
2019	GSK	U	300	64.1833	-35.9	Trawl	863.5		Offshore	EGS
2021	GSK	U	300	65.4833	-30.9367	Trawl	386		Offshore	EGS
2012	GSK	U	300	81.377	24.977	Trawl	353		Ofshore	SVA
2022	GSK	U	300	63.8733	-57.5383	Trawl	1141.5		Offshore	WGS
2008	GSK	u	300	66.7382	-24.6672	Trawl	167	5	Offshore	ICE
2020	GSK	u	300	64.18	-11.3845	Trawl	311	5.6	Offshore	ICE
2009	GSK	U	301	76.5581	-68.821	Fishing rod	25		Inshore	WGN
2012	GSK	F	301.543	65.74	-37.2056	Shark line	500		Inshore	EGS
2012	GSK	F	301.543	65.84	-370685	Shark line	395		Inshore	EGS
2008	GSK	F	302	66	-66	Shark line			Inshore	ACS
2017	GSK	U	302	70.79	-52.85	Gill net	483	2.5	Inshore	WGN
2016	GSK	U	302	81.323	22.799	Trawl	287		Ofshore	SVA
2008	GSK	M	303	66	-66	Shark line			Inshore	ACS
2008_2009	GSK	F	304	78.123	13.62	Shark line			Inshore	SVA
2015	GSK	M	304	72.996	-85.417	Camera	350	0	Inshore	ACN
2018	GSK	M	304	68.9425	17.239	Shark line	350		Inshore	NOR
2016	GSK	M	304	60.8657	-46.61	Shark line	443		Inshore	WGS
2020_2021	GSK	F	305	67.6375	-62.2275	Trawl	789		Offshore	ACN
2016	GSK	F	305	76.5043	-82.143	Camera	420	-0.1	Inshore	ACN
2016	GSK	F	305	76.4483	-83.153	Camera	405	-0.1	Inshore	ACN
2021	GSK	F	305	69.0934	-51.2325	Gill net	272	2.13	Inshore	WGN
2008_2009	GSK	F	305	78.3339	15.0576	Shark line			Inshore	SVA
2015	GSK	M	305	73.2923	-85.563	Camera	671	0.3	Inshore	ACN
2013	GSK	M	305	70.57	-71.1	Shark line			Inshore	ACN
2008_2009	GSK	M	305	78.3339	15.0576	Shark line			Inshore	SVA
2020	GSK	U	305	69.465	-58.9517	Trawl	955.5		Offshore	WGN
2021	GSK	U	305	70.0167	-60.7333	Trawl	913.5		Offshore	WGN
2020	GSK	U	305	63.8167	-56.6	Trawl	1125.5		Offshore	WGS
2020	GSK	U	305	64.0833	-55.55	Trawl	1036		Offshore	WGS
2012	GSK	F	305.78	65.84	-370685	Shark line	590		Inshore	EGS
2015	GSK	F	306	81.0216	17.4526	Shark line	438		Offshore	SVA
2016	GSK	M	306	76.3033	-81.955	Camera	747	0.2	Inshore	ACN
2014	GSK	M	306	69.258	-53.6495	Shark line			Inshore	WGN
2021	GSK	U	306	64.4	-55.8	Trawl	1049		Offshore	WGS
2014	GSK	F	307	69.1608	-51.9798	Gill net	443		Inshore	WGN
2013	GSK	F	307	70.57	-71.1	Shark line			Inshore	ACN
2012	GSK	F	307	69.21	-53.534	Shark line			Inshore	WGN
2008_2009	GSK	F	307	78.3339	15.0576	Shark line			Inshore	SVA
2008_2009	GSK	F	307	78.123	13.62	Shark line			Inshore	SVA
2014	GSK	M	307	69.1608	-51.9798	Gill net	443		Inshore	WGN
2016	GSK	M	307	68.9679	16.8601	Shark line			Inshore	NOR
2018	GSK	M	307	68.9425	17.239	Shark line	350		Inshore	NOR
2012	GSK	F	308	70.57	-71.1	Shark line			Inshore	ACN
2008_2009	GSK	F	308	78.123	13.62	Shark line			Inshore	SVA
2008_2009	GSK	F	308	78.123	13.62	Shark line			Inshore	SVA
2013	GSK	M	308	60.448	-65.556	Trawl	365	1.28	Inshore	ACS
2015	GSK	M	308	69.2402	-51.5668	Gill net	418		Inshore	WGN
2008_2009	GSK	M	308	78.123	13.62	Shark line			Inshore	SVA
2008_2009	GSK	M	308	78.123	13.62	Shark line			Inshore	SVA
2015	GSK	M	308	81.0216	17.4526	Shark line	438		Offshore	SVA
2014	GSK	U	308.817	71.211	-53.18	Shark line			Inshore	WGN
2008_2009	GSK	F	309	78.123	13.62	Shark line			Inshore	SVA
2016	GSK	M	309	60.698	-46.124	Shark line	270		Inshore	WGS
2008	GSK	M	309	66	-66	Shark line			Inshore	ACS
2022	GSK	F	310	61.758	-64.044	Trawl	481	3.19	Offshore	ACS
2015	GSK	F	310	69.4141	-52.3087	Trawl	190	3.07	Inshore	WGN
2016	GSK	F	310	68.9324	17.203	Shark line			Inshore	NOR
2014	GSK	F	310	70.734	-52.237	Shark line			Inshore	WGN
2014	GSK	F	310	72.7633	-56	Shark line			Inshore	WGN
2008_2009	GSK	F	310	78.3339	15.0576	Shark line			Inshore	SVA
2016	GSK	F	310	70.9598	-52.799	Shark line			Inshore	WGN
2014	GSK	F	310	72.7782	-55.998	GHL line	320		Inshore	WGN
2016	GSK	M	310	70.8056	-53.7356	Gill net	495		Inshore	WGN
2017	GSK	M	310	73.3367	-56.0983	Gill net	411		Inshore	WGN
2015	GSK	M	310	76.58	-82.09	Shark line			Inshore	ACN
2013	GSK	M	310	75.3	-20.2	Shark line	325		Inshore	EGN
2017	GSK	M	310	68.9425	17.239	Shark line			Inshore	NOR
2014	GSK	M	310	71.211	-53.18	Shark line			Inshore	WGN
2015	GSK	M	310	69.2349	-53.4488	Shark line			Inshore	WGN
2008_2009	GSK	M	310	78.3339	15.0576	Shark line			Inshore	SVA
2008_2009	GSK	M	310	78.3339	15.0576	Shark line			Inshore	SVA
2016	GSK	M	310	70.9598	-52.799	Shark line			Inshore	WGN
2006	GSK	M	310	70.34	-66.025	Trawl	603	1.1	Offshore	ACN
2021	GSK	U	310	64.238	-63.261	Trawl	279	0.62	Offshore	ACS
2006	GSK	U	310	64.608	-63.088	Trawl	303	0.37	Offshore	ACS
2021	GSK	U	310	62.1383	-40.58	Trawl	978.5		Offshore	EGS
2006_2017	GSK	U	310	63.5589	10.478	Fishing rod			Inshore	NOR
2009	GSK	U	310	76.5581	-68.821	Fishing rod	25		Inshore	WGN
2015	GSK	U	310	81.0216	17.4526	Shark line	438		Offshore	SVA
2015	GSK	U	310	81.0216	17.4526	Shark line	438		Offshore	SVA
2022	GSK	U	310	70.1167	-60.94	Trawl	1000.5		Offshore	WGN
2020	GSK	U	310	70.1117	-60.88	Trawl	874.5		Offshore	WGN
2021	GSK	U	310	69.0517	-59.3417	Trawl	1045.5		Offshore	WGN
2009	GSK	u	310	63.7275	-38.1737	Trawl	206	4.2	Offshore	EGS
2019	GSK	U	310	64.1667	-35.9333	Trawl	863.5		Offshore	EGS
2021	GSK	U	310	64.1767	-35.92	Trawl	903.5		Offshore	EGS
2019	GSK	U	310	64.1833	-35.9	Trawl	863.5		Offshore	EGS
2020	GSK	U	310	64.3833	-38.0167	Trawl	834		Offshore	EGS
2009	GSK	u	310	64.4152	-37.1782	Trawl	149	3.4	Offshore	EGS
2019	GSK	U	310	80.404	13.545	Trawl	177		Ofshore	SVA
2015	GSK	U	310	80.52	34.035	Trawl	155		Ofshore	SVA
2020	GSK	U	310	64.45	-55.8	Trawl	1014.5		Offshore	WGS
2013	GSK	F	311	70.57	-71.1	Shark line			Inshore	ACN
2016	GSK	M	311	60.8657	-46.61	Shark line	443		Inshore	WGS
2008	GSK	M	311	66	-66	Shark line			Inshore	ACS
2014	GSK	U	311.341	71.211	-53.18	Shark line			Inshore	WGN
2013	GSK	F	312	70.57	-71.1	Shark line			Inshore	ACN
2014	GSK	F	312	69.15	-53.634	Shark line			Inshore	WGN
2015	GSK	F	312	81.0216	17.4526	Shark line	438		Offshore	SVA
2023	GSK	F	312	69.264	-52.8086	Trawl	532	3.8	Inshore	WGN
2012	GSK	M	312	69.1593	-51.8383	Gill net	380		Inshore	WGN
2016	GSK	M	312	71.25	-70.5	Shark line			Inshore	ACN
2017	GSK	M	312	68.9425	17.239	Shark line			Inshore	NOR
2008_2009	GSK	M	312	78.123	13.62	Shark line			Inshore	SVA
2020	GSK	U	312	78.313	9.506	Trawl	331		Ofshore	SVA
2012	GSK	M	312.136	65.74	-37.2056	Shark line	400		Inshore	EGS
2014	GSK	F	313	69.1615	-52.1678	Gill net	488		Inshore	WGN
2008_2009	GSK	F	313	78.123	13.62	Shark line			Inshore	SVA
2015	GSK	F	314	74.6246	-95.075	Camera	112	-1	Inshore	ACN
2016	GSK	F	314	70.8056	-53.7356	Gill net	495		Inshore	WGN
2016	GSK	F	314	68.93	17.088	Shark line			Inshore	NOR
2015	GSK	M	314	72.996	-85.417	Camera	350	0	Inshore	ACN
2015	GSK	U	314	71.2743	-53.5023	Gill net	521		Inshore	WGN
2021	GSK	U	314	64.15	-55.55	Trawl	997		Offshore	WGS
2006_2017	GSK	F	315	63.5589	10.478	Fishing rod			Inshore	NOR
2016	GSK	F	315	73.3357	-56.1003	Gill net	417		Inshore	WGN
2012	GSK	F	315	69.2	-53.175	Shark line			Inshore	WGN
2021	GSK	M	315	60.937	-68.896	Trawl	270	1.1	inshore	ACS
2017	GSK	M	315	72.6833	-55.695	Gill net	527		Inshore	WGN
2010	GSK	M	315	70.09	-65.692	Trawl	465	1.13	Offshore	ACN
2015	GSK	U	315	61.018	-63.709	Trawl	470	3.57	Offshore	ACS
2020	GSK	U	315	64.3833	-38.05	Trawl	836.5		Offshore	EGS
2020	GSK	U	315	80.408	13.479	Trawl	187		Ofshore	SVA
2021	GSK	U	315	64.5	-55.5333	Trawl	992		Offshore	WGS
2014	GSK	U	315.548	71.211	-53.18	Shark line			Inshore	WGN
2015	GSK	F	316	72.7253	-56.1342	Gill net	304		Inshore	WGN
2014	GSK	F	317	70.7348	-52.2377	Shark line			Inshore	WGN
2012	GSK	M	317	69.1923	-53.1636	Shark line			Inshore	WGN
2014	GSK	M	317	73.57	-56.27	Shark line			Inshore	WGN
2016	GSK	M	317	70.9598	-52.799	Shark line			Inshore	WGN
2013	GSK	F	318	71.0755	-52.1288	GHL line	990	2.61	Inshore	WGN
2020_2021	GSK	M	318	67.583	-62.0006	Trawl	724		Offshore	ACN
2014	GSK	M	318	71.211	-53.18	Shark line			Inshore	WGN
2014	GSK	U	318	71.4393	-53.2143	GHL line	578		Inshore	WGN
2012	GSK	F	318.491	65.8029	-37.0534	Shark line	514		Inshore	EGS
2016	GSK	M	319	60.8657	-46.61	Shark line	475		Inshore	WGS
2008	GSK	F	320	70.193	-65.903	Trawl	341	-0.34	Offshore	ACN
2020_2021	GSK	F	320	67.18	-60.45	Trawl	913		Offshore	ACN
2016	GSK	F	320	76.3566	-81.345	Camera	498	0.2	Inshore	ACN
2006_2017	GSK	F	320	63.5589	10.478	Fishing rod			Inshore	NOR
2017	GSK	F	320	72.6833	-55.695	Gill net	527		Inshore	WGN
2013	GSK	F	320	74.2136	-19.91	Shark line	320		Inshore	EGN
2015	GSK	F	320	75.0456	-12.4283	Shark line			Offshore	EGN
2014	GSK	F	320	71.211	-53.18	Shark line			Inshore	WGN
2015	GSK	F	320	69.2349	-53.4488	Shark line			Inshore	WGN
2010	GSK	F	320	68.578	-64.744	Trawl	721		Offshore	ACN
2016	GSK	F	320	80.679	15.513	Trawl	430		Ofshore	SVA
2016	GSK	M	320	68.9316	17.127	Fishing rod			Inshore	NOR
2017	GSK	M	320	72.6483	-55.96	Gill net	451	1.64	Inshore	WGN
2014	GSK	M	320	71.211	-53.18	Shark line			Inshore	WGN
2008_2009	GSK	M	320	78.3339	15.0576	Shark line			Inshore	SVA
2015	GSK	M	320	81.0216	17.4526	Shark line	438		Offshore	SVA
2006	GSK	U	320	71.9323	-58.1129	Trawl	271	2.62	Offshore	WGN
2022	GSK	U	320	58.3516	10.3055	Fishing rod	375		Offshore	SKA
2011	GSK	U	320	72.6961	-55.6854	Gill net	479	1.82	Inshore	WGN
2015	GSK	U	320	75.0456	-12.4283	Shark line			Offshore	EGN
2021	GSK	U	320	62.1383	-40.58	Trawl	937		Offshore	EGS
2020	GSK	U	320	69.7483	-59.6383	Trawl	910		Offshore	WGN
2021	GSK	U	320	69.6067	-58.9517	Trawl	839.5		Offshore	WGN
2020	GSK	U	320	69.4967	-59.015	Trawl	1020		Offshore	WGN
2022	GSK	U	320	69.6967	-59.42	Trawl	973		Offshore	WGN
2022	GSK	U	320	69.6967	-59.42	Trawl	973		Offshore	WGN
2022	GSK	U	320	69.625	-59.245	Trawl	1038		Offshore	WGN
2005	GSK	U	320	78.265	10.988	Trawl	309		Ofshore	SVA
2017	GSK	U	320	81.196	20.514	Trawl	320		Ofshore	SVA
2021	GSK	U	320	64.4983	-55.4767	Trawl	964		Offshore	WGS
2022	GSK	U	320	63.9033	-57.2217	Trawl	1055		Offshore	WGS
2014	GSK	F	321	70.7343	-52.2371	Shark line			Inshore	WGN
2012	GSK	F	322	69.3817	-51.5866	Gill net	360		Inshore	WGN
2015	GSK	F	322	75.0456	-12.4283	Shark line			Offshore	EGN
2014	GSK	F	322	70.734	-52.237	Shark line			Inshore	WGN
2015	GSK	F	322	81.0216	17.4526	Shark line	438		Offshore	SVA
2014	GSK	F	323	69.1615	-52.1678	Gill net	488		Inshore	WGN
2014	GSK	F	323	71.25	-70.5	Shark line			Inshore	ACN
2012	GSK	F	323	69.2195	-52.9487	Shark line			Inshore	WGN
2008_2009	GSK	M	324	78.123	13.62	Shark line			Inshore	SVA
2008_2009	GSK	M	324	78.123	13.62	Shark line			Inshore	SVA
2021	GSK	U	324	65.51	-30.9333	Trawl	376		Offshore	EGS
2016	GSK	F	325	71.1227	-70.53	Camera	802	1.1	Inshore	ACN
2016	GSK	F	325	70.8103	-53.7049	Gill net	592		Inshore	WGN
2014	GSK	F	325	69.2255	-53.646	Shark line			Inshore	WGN
2008_2009	GSK	F	325	78.123	13.62	Shark line			Inshore	SVA
2020	GSK	F	325	80.432	12.447	Trawl	276		Ofshore	SVA
2012	GSK	M	325	69.2195	-53.175	Shark line			Inshore	WGN
2021	GSK	U	325	62.1283	-40.1333	Trawl	1316		Offshore	EGS
1999	GSK	U	325	62.215	-40.4617	Trawl	672	4.8	Offshore	EGS
2020	GSK	U	325	65.3833	-38.05	Trawl	841.5		Offshore	EGS
2021	GSK	U	325	65.5567	-31.23	Trawl	368		Offshore	EGS
2020	GSK	U	325	63.9	-57.75	Trawl	1094		Offshore	WGS
2012	GSK	F	325.907	65.7634	-37.0804	Shark line	428		Inshore	EGS
2020_2021	GSK	M	326	71.65	-70.45	Trawl	768		Offshore	ACN
2014	GSK	M	326	70.7341	-52.2375	Shark line			Inshore	WGN
2012	GSK	M	326	60.959	-46.2668	Shark line			Inshore	WGS
2020	GSK	U	326	64.3833	-38.05	Trawl	836.5		Offshore	EGS
2012	GSK	F	326.966	65.73	-36.99	Shark line	411		Inshore	EGS
2014	GSK	F	327	71.211	-53.18	Shark line			Inshore	WGN
2013	GSK	F	327	72.8286	-55.5778	GHL line	296	1.67	Inshore	WGN
2016	GSK	M	327	60.8657	-46.61	Shark line	458		Inshore	WGS
2015	GSK	F	328	68.9345	17.2279	Shark line			Inshore	NOR
2012	GSK	F	328	69.1876	-53.54	Shark line			Inshore	WGN
2014	GSK	M	328	71.211	-53.18	Shark line			Inshore	WGN
2007	GSK	U	328	69.2547	-51.237	Gill net	376		Inshore	WGN
2021	GSK	U	328	65.53	-30.3033	Trawl	384.5		Offshore	EGS
2012	GSK	F	328.025	65.7634	-37.0804	Shark line	380		Inshore	EGS
2020_2021	GSK	F	330	68.5936	-64.717	Trawl	812		Offshore	ACN
2015	GSK	F	330	71.25	-70.5	Shark line			Inshore	ACN
2010	GSK	F	330	72.7831	-24.732	Shark line			Inshore	EGN
2018	GSK	M	330	61.879	-64.39	Trawl	329	3.51	Offshore	ACS
2016	GSK	M	330	70.8103	-53.7049	Gill net	592		Inshore	WGN
2015	GSK	M	330	69.2349	-53.4488	Shark line			Inshore	WGN
2008_2009	GSK	M	330	78.3339	15.0576	Shark line			Inshore	SVA
2008_2009	GSK	M	330	78.3339	15.0576	Shark line			Inshore	SVA
2008_2009	GSK	M	330	78.3339	15.0576	Shark line			Inshore	SVA
2019	GSK	M	330	70.361	-55.714	Trawl	94	0.22	Offshore	WGN
2015	GSK	U	330	61.943	-63.891	Trawl	567	3.92	Offshore	ACS
2020	GSK	U	330	70.8153	-51.9181	Gill net	514	2.15	Inshore	WGN
2007	GSK	U	330	69.9481	-51.9554	GHL line	500		Inshore	WGN
2021	GSK	U	330	62.1383	-40.585	Trawl	936		Offshore	EGS
1996	GSK	U	330	60.8019	-46.75	Shark line			Inshore	WGS
1996	GSK	U	330	60.8019	-46.75	Shark line			Inshore	WGS
2022	GSK	U	330	69.0033	-58.9383	Trawl	934		Offshore	WGN
2022	GSK	U	330	69.705	-59.67	Trawl	1009.5		Offshore	WGN
2007	GSK	U	330	76.915	40.387	Trawl	191		Ofshore	SVA
2021	GSK	U	330	63.9	-57.25	Trawl	1095.5		Offshore	WGS
2020	GSK	U	330	64.1333	-55.6167	Trawl	1049.5		Offshore	WGS
2020	GSK	U	330	64.4833	-55.5667	Trawl	977		Offshore	WGS
2008_2009	GSK	M	332	78.123	13.62	Shark line			Inshore	SVA
2016	GSK	F	333	71.2141	-53.4885	Gill net	385	2.83	Inshore	WGN
2012	GSK	F	333	69.2674	-53.1752	Shark line			Inshore	WGN
2016	GSK	M	333	60.8657	-46.61	Shark line	535		Inshore	WGS
2012	GSK	F	333.322	65.794	-36.99	Shark line	460		Inshore	EGS
2008_2009	GSK	F	334	78.123	13.62	Shark line			Inshore	SVA
2016	GSK	F	334	63.3574	-51.0174	Shark line			Inshore	WGS
2017	GSK	F	335	68.9425	17.239	Shark line			Inshore	NOR
2016	GSK	F	335	70.9598	-52.799	Shark line			Inshore	WGN
2012	GSK	M	335	69.1923	-53.175	Shark line			Inshore	WGN
2013	GSK	U	335	68.94	17.1746	Fishing rod			Inshore	NOR
2019	GSK	U	335	58.3516	10.3055	Fishing rod	430		Offshore	SKA
2011	GSK	U	335	69.28	-51.3697	Gill net	399	3.22	Inshore	WGN
2021	GSK	U	335	65.4967	-32.49	Trawl	309		Offshore	EGS
2020	GSK	U	335	63.8333	-56.65	Trawl	1092.5		Offshore	WGS
2012	GSK	F	336	69.1856	-53.175	Shark line			Inshore	WGN
2016	GSK	M	336	81.048	17.979	Trawl	349		Ofshore	SVA
2021	GSK	U	336	64.4833	-55.3833	Trawl	930		Offshore	WGS
2014	GSK	F	337	69.1567	-52.1953	Gill net	479		Inshore	WGN
2008_2009	GSK	F	337	78.123	13.62	Shark line			Inshore	SVA
2015	GSK	F	337	80.4068	15.2279	Shark line	419		Offshore	SVA
2009	GSK	U	337	76.5581	-68.821	Fishing rod	25		Inshore	WGN
2015	GSK	U	337	80.4068	15.2279	Shark line	419		Offshore	SVA
2015	GSK	U	337	81.0216	17.4526	Shark line	438		Offshore	SVA
2016	GSK	F	338	63.3574	-51.0174	Shark line			Inshore	WGS
2021	GSK	U	338	64.5	-55.7333	Trawl	960.5		Offshore	WGS
2012	GSK	F	339	69.18	-52.9457	Shark line			Inshore	WGN
2008_2009	GSK	F	339	78.123	13.62	Shark line			Inshore	SVA
2008	GSK	M	340	66	-66	Shark line			Inshore	ACS
2020_2021	GSK	F	340	71.45	-70.45	Trawl	768		Offshore	ACN
2012	GSK	F	340	69.2	-53.1752	Shark line			Inshore	WGN
2014	GSK	F	340	69.2238	-53.5183	Shark line	190		Inshore	WGN
2008_2009	GSK	F	340	78.3339	15.0576	Shark line			Inshore	SVA
2008_2009	GSK	F	340	78.3339	15.0576	Shark line			Inshore	SVA
2008_2009	GSK	F	340	78.123	13.62	Shark line			Inshore	SVA
2010	GSK	F	340	69.489	-65.017	Trawl	1160	0.77	Offshore	ACN
2014	GSK	M	340	69.16	-52.0087	Gill net	440		Inshore	WGN
2015	GSK	M	340	81.0216	17.4526	Shark line	438		Offshore	SVA
	GSK	M	340			Trawl			Offshore	ICE
2021	GSK	U	340	61.857	-64.525	Trawl	339	2.15	Offshore	ACS
2021	GSK	U	340	62.1333	-40.59	Trawl	878		Offshore	EGS
2013	GSK	U	340	68.94	17.1746	Fishing rod			Inshore	NOR
2009	GSK	U	340	76.5581	-68.821	Fishing rod	25		Inshore	WGN
2021	GSK	U	340	62.4733	-40.585	Trawl	964		Offshore	EGS
1996	GSK	U	340	60.8019	-46.75	Shark line			Inshore	WGS
1996	GSK	U	340	60.8019	-46.75	Shark line			Inshore	WGS
2021	GSK	U	340	69.715	-59.1933	Trawl	840		Offshore	WGN
2021	GSK	U	340	69.685	-59.3	Trawl	992.5		Offshore	WGN
2022	GSK	U	340	70.0533	-60.7717	Trawl	890.5		Offshore	WGN
2021	GSK	U	340	69.5817	-59.0233	Trawl	960		Offshore	WGN
2022	GSK	U	340	70.1	-61.1433	Trawl	1047.5		Offshore	WGN
2021	GSK	U	340	64.1683	-35.9417	Trawl	825		Offshore	EGS
2021	GSK	U	340	65.4117	-33.1383	Trawl	301.5		Offshore	EGS
2021	GSK	U	340	64.2667	-55.6167	Trawl	1052.5		Offshore	WGS
2021	GSK	U	340	64.4983	-55.4967	Trawl	971.5		Offshore	WGS
2020	GSK	U	340	64.3	-54.85	Trawl	965		Offshore	WGS
2014	GSK	F	341	71.25	-70.5	Shark line			Inshore	ACN
2021	GSK	U	341	64.4833	-55.3833	Trawl	930		Offshore	WGS
2017	GSK	F	342	69.879	-65.361	Trawl	519	1.21	Offshore	ACN
2015	GSK	F	343	70.731	-52.3753	Gill net	360		Inshore	WGN
2017	GSK	F	343	68.9425	17.239	Shark line			Inshore	NOR
2008	GSK	M	343	69.812	-65.367	Trawl	437	1.23	Offshore	ACN
	GSK	M	343			Trawl			Offshore	ICE
2011	GSK	U	343	71.1341	-54.951	Trawl	322	2.88	Inshore	WGN
2009	GSK	U	343	76.5581	-68.821	Fishing rod	25		Inshore	WGN
2021	GSK	U	343	64.15	-55.5333	Trawl	997		Offshore	WGS
2016	GSK	M	344	68.9324	17.203	Shark line			Inshore	NOR
2020	GSK	U	344	62.1333	-40.6	Trawl	1006.5		Offshore	EGS
2014	GSK	U	344.996	70.7349	-52.237	Shark line			Inshore	WGN
2012	GSK	F	345	69.19	-52.94	Shark line			Inshore	WGN
2022	GSK	F	345	79.029	8.5513	Trawl	402		Ofshore	SVA
2016	GSK	M	345	68.9679	16.8601	Shark line			Inshore	NOR
2016	GSK	M	345	60.8657	-46.61	Shark line	450		Inshore	WGS
2012	GSK	U	345	60.719	-65.133	Trawl	536	1.44	Inshore	ACS
2008	GSK	U	345	60.823	-64.054	Trawl	405	2.65	Offshore	ACS
2012	GSK	U	345	64.644	-63.226	Trawl	336	1.17	Offshore	ACS
2014	GSK	U	345	58.772	-60.073	Trawl	372	4.5	Offshore	ACS
2021	GSK	U	345	69.7883	-59.625	Trawl	806		Offshore	WGN
2020	GSK	U	345	63.75	-56.2167	Trawl	1111.5		Offshore	WGS
2012	GSK	F	346	69.2	-53.163	Shark line			Inshore	WGN
2020	GSK	U	346	64.4833	-55.5667	Trawl	977		Offshore	WGS
2015	GSK	M	347	81.0216	17.4526	Shark line	438		Offshore	SVA
2016	GSK	F	348	68.93	17.088	Shark line			Inshore	NOR
2008_2009	GSK	F	348	78.123	13.62	Shark line			Inshore	SVA
2015	GSK	F	348	81.0216	17.4526	Shark line	438		Offshore	SVA
2008	GSK	U	348	65.1533	-37.9056	Trawl	691	4.13	Offshore	EGS
2016	GSK	F	349	63.3574	-51.0174	Shark line			Inshore	WGS
2009	GSK	F	349	66	-66	Shark line			Inshore	ACS
2023	GSK	F	350	60.2747	-41.926	Trawl	325	5.1	Offshore	EGS
2007	GSK	F	350	61.184	-64.202	Trawl	382	3.69	Offshore	ACS
2006_2017	GSK	F	350	63.5589	10.478	Fishing rod			Inshore	NOR
2006_2017	GSK	F	350	63.5589	10.478	Fishing rod			Inshore	NOR
2016	GSK	F	350	63.3574	-51.0174	Shark line			Inshore	WGS
1996	GSK	F	350	59.9833	-43.9833	Shark line			Inshore	WGS
1996	GSK	F	350	59.9847	-43.8847	Shark line			Inshore	WGS
1996	GSK	F	350	59.9667	-43.9014	Shark line			Inshore	WGS
2016	GSK	F	350	70.9598	-52.799	Shark line			Inshore	WGN
1996	GSK	M	350	59.9667	-43.9014	Shark line			Inshore	WGS
2021	GSK	U	350	62.1333	-40.6	Trawl	839		Offshore	EGS
2021	GSK	U	350	62.1333	-40.5883	Trawl	952		Offshore	EGS
2011	GSK	U	350	72.6808	-55.7113	Gill net	520	1.93	Inshore	WGN
2017	GSK	U	350	70.7826	-53.2328	Gill net	487	2.5	Inshore	WGN
2017	GSK	U	350	71.005	-52.155	Gill net	482	2.6	Inshore	WGN
2021	GSK	U	350	62.1383	-40.5867	Trawl	936		Offshore	EGS
1996	GSK	U	350	60.7681	-46.7847	Shark line			Inshore	WGS
1996	GSK	U	350	60.7681	-46.7847	Shark line			Inshore	WGS
1996	GSK	U	350	60.7514	-46.8347	Shark line			Inshore	WGS
1996	GSK	U	350	60.7514	-46.8347	Shark line			Inshore	WGS
1996	GSK	U	350	60.7681	-46.7847	Shark line			Inshore	WGS
1996	GSK	U	350	60.7681	-46.7847	Shark line			Inshore	WGS
1996	GSK	U	350	60.7681	-46.7847	Shark line			Inshore	WGS
1996	GSK	U	350	60.8014	-46.7	Shark line			Inshore	WGS
1996	GSK	U	350	60.8014	-46.7	Shark line			Inshore	WGS
1996	GSK	U	350	60.8014	-46.7	Shark line			Inshore	WGS
1996	GSK	U	350	60.8014	-46.7	Shark line			Inshore	WGS
1996	GSK	U	350	60.8689	-46.6014	Shark line			Inshore	WGS
1996	GSK	U	350	60.8689	-46.6014	Shark line			Inshore	WGS
1996	GSK	U	350	60.1844	-45.3181	Shark line			Inshore	WGS
1996	GSK	U	350	60.0833	-44.1181	Shark line			Inshore	WGS
1996	GSK	U	350	60.1083	-8.46667	Trawl	756		Offshore	FAR
2011	GSK	U	350	61.0194	-8.59188	Trawl	104	8.3	Offshore	FAR
2006	GSK	U	350	70.645	21.347	Trawl	261		Ofshore	NOR
2022	GSK	U	350	69.4667	-58.9833	Trawl	1108.5		Offshore	WGN
2021	GSK	U	350	70.1	-60.8667	Trawl	893		Offshore	WGN
2020	GSK	U	350	69.85	-60.205	Trawl	1015.5		Offshore	WGN
2022	GSK	U	350	70.1167	-60.94	Trawl	1000.5		Offshore	WGN
2022	GSK	U	350	70.11	-60.9933	Trawl	1077		Offshore	WGN
2022	GSK	U	350	70.0183	-60.7667	Trawl	1065.5		Offshore	WGN
2021	GSK	U	350	69.0717	-59.3183	Trawl	1098.5		Offshore	WGN
2021	GSK	U	350	68.7883	-59.5067	Trawl	1051.5		Offshore	WGN
2022	GSK	U	350	70.115	-60.91	Trawl	990		Offshore	WGN
2022	GSK	U	350	69.6967	-59.42	Trawl	973		Offshore	WGN
2022	GSK	U	350	69.4567	-58.9833	Trawl	1028.5		Offshore	WGN
1998	GSK	U	350	66.62	-30.4217	Trawl	460	0.5	Offshore	EGS
2021	GSK	U	350	64.1167	-55.55	Trawl	1043.5		Offshore	WGS
2020	GSK	U	350	63.8333	-56.65	Trawl	1092.5		Offshore	WGS
2020	GSK	U	350	63.7667	-56.3333	Trawl	1092.5		Offshore	WGS
2022	GSK	U	350	63.665	-57.9817	Trawl	1372.5		Offshore	WGS
2022	GSK	U	350	63.705	-57.9133	Trawl	1317		Offshore	WGS
2022	GSK	U	350	63.9033	-57.2217	Trawl	1055		Offshore	WGS
2015	GSK	F	351	70.7825	-53.2262	Gill net	480		Inshore	WGN
2021	GSK	U	351	64.1333	-55.55	Trawl	1007.5		Offshore	WGS
2015	GSK	F	352	69.0622	-52.3399	Trawl	377	3.69	Inshore	WGN
NA	GSK	M	352			Trawl			Offshore	ICE
2013	GSK	U	352	72.836	-56.193	Gill net	201		Inshore	WGN
2010	GSK	U	352	73.5383	-56.2818	GHL line	392		Inshore	WGN
2021	GSK	U	353	65.5283	-30.97	Trawl	387.5		Offshore	EGS
2013	GSK	F	354	69.155	-51.8383	Gill net	407		Inshore	WGN
2015	GSK	U	354	81.0216	17.4526	Shark line	438		Offshore	SVA
2012	GSK	F	354.508	65.73	-36.99	Shark line	278		Inshore	EGS
2012	GSK	F	354.508	65.73	-37.116	Shark line	445		Inshore	EGS
2012	GSK	F	354.508	65.7857	-37.0802	Shark line	330		Inshore	EGS
2006_2017	GSK	F	355	63.5589	10.478	Fishing rod			Inshore	NOR
NA	GSK	F	355			Trawl			Offshore	ICE
2022	GSK	U	355	58.3516	10.3055	Fishing rod	675		Offshore	SKA
2021	GSK	U	355	69.5667	-58.95	Trawl	897		Offshore	WGN
2021	GSK	U	355	69.1333	-59.1167	Trawl	1111.5		Offshore	WGN
2009	GSK	u	355	67.0788	-21.4458	Trawl	205	2.6	Offshore	ICE
2014	GSK	F	356	68.94	17.1746	Fishing rod			Inshore	NOR
2023	GSK	F	356	66.7067	-32.1735	Trawl	293	1.5	Offshore	EGS
2012	GSK	F	356.626	65.84	-370685	Shark line	508		Inshore	EGS
2012	GSK	F	357	69.2	-53.163	Shark line			Inshore	WGN
2014	GSK	F	358	68.939	17.135	Fishing rod	450		Inshore	NOR
2012	GSK	F	358	64.2215	-54.0157	Trawl	492	4.3	Offshore	WGS
2012	GSK	F	358.745	65.73	-36.99	Shark line	567		Inshore	EGS
2021	GSK	F	359.871	57.4767	-59.3717	Trawl	325	4.4	Offshore	ACS
2020_2021	GSK	F	360	67.33	-61.47	Trawl	851		Offshore	ACN
2020_2021	GSK	F	360	70.883	-66.933	Trawl	878		Offshore	ACN
2022	GSK	F	360	61.758	-64.044	Trawl	481	3.19	Offshore	ACS
2022	GSK	F	360	61.758	-64.044	Trawl	481	3.19	Offshore	ACS
2015	GSK	F	360	68.99	17.4	Fishing rod			Inshore	NOR
NA	GSK	F	360	68.94	17.1746	Fishing rod			Inshore	NOR
2012	GSK	F	360	69.24	-52.91	Shark line			Inshore	WGN
2008_2009	GSK	F	360	78.123	13.62	Shark line			Inshore	SVA
2015	GSK	F	360	81.0216	17.4526	Shark line	438		Offshore	SVA
2012	GSK	F	360	60.9621	-46.2568	Shark line			Inshore	WGS
2016	GSK	F	360	81.575	34.308	Trawl	260		Ofshore	SVA
2003	GSK	u	360	66.9317	-23.0083	Trawl	233	4.3	Offshore	ICE
2014	GSK	U	360	60.526	-63.553	Trawl	375	4.15	Offshore	ACS
2006	GSK	U	360	71.1285	-54.5618	Trawl	364	2.65	Inshore	WGN
2009	GSK	U	360	71.1872	-56.1926	Trawl	279	2.92	Offshore	WGN
2021	GSK	U	360	62.1383	-40.58	Trawl	978.5		Offshore	EGS
2017	GSK	U	360	61.6211	-50.5991	Trawl	337	5.09	Offshore	WGS
1996	GSK	U	360	60.8019	-46.75	Shark line			Inshore	WGS
2021	GSK	U	360	69.7017	-59.2633	Trawl	901		Offshore	WGN
2021	GSK	U	360	69.6067	-58.9517	Trawl	839.5		Offshore	WGN
2020	GSK	U	360	69.3367	-58.935	Trawl	1019.5		Offshore	WGN
2021	GSK	U	360	69.3933	-58.9733	Trawl	1027.5		Offshore	WGN
2021	GSK	U	360	69.3267	-58.9917	Trawl	1104.5		Offshore	WGN
2020	GSK	U	360	70.1117	-60.88	Trawl	874.5		Offshore	WGN
2021	GSK	U	360	69.9833	-60.7333	Trawl	1055.5		Offshore	WGN
2020	GSK	U	360	69.33	-58.9417	Trawl	901		Offshore	WGN
2019	GSK	U	360	63.7167	-36.9667	Trawl	863.5		Offshore	EGS
2021	GSK	U	360	64.37	-37.8867	Trawl	880.5		Offshore	EGS
2020	GSK	U	360	64.3833	-38.05	Trawl	836.5		Offshore	EGS
2020	GSK	U	360	64.3833	-38.0333	Trawl	826.5		Offshore	EGS
2021	GSK	U	360	65.4983	-30.175	Trawl	386		Offshore	EGS
2021	GSK	U	360	65.5383	-30.3517	Trawl	384.5		Offshore	EGS
2021	GSK	U	360	65.7433	-29.9433	Trawl	376.5		Offshore	EGS
2005	GSK	U	360	78.435	9.633	Trawl	417		Ofshore	SVA
2021	GSK	U	360	63.9	-57.25	Trawl	1095.5		Offshore	WGS
2021	GSK	U	360	64.1167	-55.5333	Trawl	1045		Offshore	WGS
2020	GSK	U	360	64.1167	-55.5667	Trawl	1034		Offshore	WGS
2020	GSK	U	360	64.3	-54.85	Trawl	965		Offshore	WGS
2022	GSK	U	360	63.71	-57.7867	Trawl	1230		Offshore	WGS
2010	GSK	u	360	67.11	-22.8312	Trawl	260	4.7	Offshore	ICE
2021	GSK	U	361	64.4833	-55.3833	Trawl	930		Offshore	WGS
2021	GSK	U	362	64.5	-55.5333	Trawl	992		Offshore	WGS
2014	GSK	F	363	70.7343	-52.237	Shark line			Inshore	WGN
2008	GSK	F	364	69.605	-65.103	Trawl	918	1.22	Offshore	ACN
2006_2017	GSK	F	365	63.5589	10.478	Fishing rod			Inshore	NOR
2008_2009	GSK	F	365	78.123	13.62	Shark line			Inshore	SVA
2021	GSK	U	365	70.0667	-60.8	Trawl	895.5		Offshore	WGN
2020	GSK	U	365	64.3833	-38.0167	Trawl	834		Offshore	EGS
2020_2021	GSK	F	366	67.4103	-61.3514	Trawl	703		Offshore	ACN
2014	GSK	F	366	69.16	-52.0087	Gill net	440		Inshore	WGN
2008_2009	GSK	F	367	78.3339	15.0576	Shark line			Inshore	SVA
2012	GSK	F	368.279	65.7857	-37.0802	Shark line	405		Inshore	EGS
2014	GSK	F	369	69.1567	-52.1953	Gill net	479		Inshore	WGN
2022	GSK	F	369	63.9073	-12.5372	Trawl	520	3.5	Offshore	ICE
2022	GSK	F	370	61.758	-64.044	Trawl	481	3.19	Offshore	ACS
2018	GSK	F	370	61.879	-64.39	Trawl	329	3.51	Offshore	ACS
2014	GSK	F	370	70.5949	-55.5693	Trawl	249	2.87	Offshore	WGN
2006_2017	GSK	F	370	63.5589	10.478	Fishing rod			Inshore	NOR
2015	GSK	F	370	72.743	-56.0192	Gill net	402	2.43	Inshore	WGN
2008_2009	GSK	F	370	78.3339	15.0576	Shark line			Inshore	SVA
2016	GSK	F	370	60.698	-46.124	Shark line	250		Inshore	WGS
2016	GSK	F	370	60.698	-46.124	Shark line	261		Inshore	WGS
2020	GSK	M	370	69.7177	-51.4718	Gill net	450	2.31	Inshore	WGN
2000	GSK	M	370	-66.95	-20.43	Trawl	270	1.4	Offshore	ICE
2002	GSK	u	370	65.6375	-21.1438	Trawl	92	7.9	Offshore	ICE
2021	GSK	U	370	62.1333	-40.6	Trawl	839		Offshore	EGS
2019	GSK	U	370	61.037	-64.791	Trawl	422	3.27	Inshore	ACS
2019	GSK	U	370	61.274	-64.105	Trawl	479	3.93	Offshore	ACS
2021	GSK	U	370	61.278	-64.295	Trawl	357	1.42	Offshore	ACS
2010	GSK	U	370	62.306	-63.197	Trawl	283	2.59	Offshore	ACS
2005	GSK	U	370	62.362	-65.627	Trawl	283	-0.2	Inshore	ACS
2020	GSK	U	370	65.165	-61.092	Trawl	265	1.72	Offshore	ACS
2017	GSK	U	370	61.6212	-50.5991	Trawl	337	5.09	Offshore	WGS
2012	GSK	U	370	68.94	17.1746	Fishing rod	450		Inshore	NOR
1996	GSK	U	370	60.8019	-46.75	Shark line			Inshore	WGS
2021	GSK	U	370	70.1	-60.8667	Trawl	893		Offshore	WGN
2020	GSK	U	370	70.0933	-60.885	Trawl	944.5		Offshore	WGN
2020	GSK	U	370	69.85	-60.205	Trawl	1015.5		Offshore	WGN
2020	GSK	U	370	69.7483	-59.6383	Trawl	910		Offshore	WGN
2022	GSK	U	370	70.0533	-60.7717	Trawl	890.5		Offshore	WGN
2022	GSK	U	370	70.14	-61.01	Trawl	1012.5		Offshore	WGN
2022	GSK	U	370	69.6817	-59.475	Trawl	1011		Offshore	WGN
2020	GSK	U	370	69.7917	-60.0217	Trawl	990		Offshore	WGN
2020	GSK	U	370	69.72	-59.4633	Trawl	914.5		Offshore	WGN
2021	GSK	U	370	69.2167	-59.0967	Trawl	1051.5		Offshore	WGN
2022	GSK	U	370	70.1	-61.1433	Trawl	1047.5		Offshore	WGN
2019	GSK	U	370	63.6667	-37.1	Trawl	863.5		Offshore	EGS
2021	GSK	U	370	64.3717	-38.005	Trawl	847		Offshore	EGS
2009	GSK	u	370	64.4333	-37.264	Trawl	170	3.6	Offshore	EGS
2021	GSK	U	370	65.4683	-30.955	Trawl	389.5		Offshore	EGS
2012	GSK	U	370	66.906	-30.766	Trawl	555	0.94	Offshore	EGS
2020	GSK	U	370	63.8	-56.4333	Trawl	1081		Offshore	WGS
2022	GSK	U	370	63.7767	-57.9217	Trawl	1279		Offshore	WGS
2021	GSK	U	371	64.4833	-55.3833	Trawl	930		Offshore	WGS
2016	GSK	F	372	60.698	-46.124	Shark line	282		Inshore	WGS
2013	GSK	M	372	69.14	-51.75	Gill net			Inshore	WGN
2021	GSK	U	372	64.4833	-55.3833	Trawl	930		Offshore	WGS
2016	GSK	F	373	70.8103	-53.7049	Gill net	592		Inshore	WGN
2020_2021	GSK	F	375	70.55	-66.4166	Trawl	904		Offshore	ACN
2019	GSK	F	375	60.2652	-46.6345	Trawl	83	4.37	Offshore	WGS
2016	GSK	F	375	60.8657	-46.61	Shark line	375		Inshore	WGS
2021	GSK	F	375	66.8833	-24.3833	Trawl	179	4.8	Offshore	ICE
2015	GSK	M	375	68.9345	17.2279	Shark line			Inshore	NOR
2020	GSK	U	375	58.3516	10.3055	Fishing rod	565		Offshore	SKA
2021	GSK	U	375	62.3167	-40.3783	Trawl	1004.5		Offshore	EGS
2022	GSK	U	375	70.0533	-60.7717	Trawl	890.5		Offshore	WGN
2021	GSK	U	375	69.3917	-58.98	Trawl	1090		Offshore	WGN
2021	GSK	U	375	69.485	-59.0367	Trawl	1143		Offshore	WGN
2000	GSK	U	375	65.3533	-30.9267	Trawl	896	3.5	Offshore	EGS
2021	GSK	U	376	70.1333	-60.9	Trawl	841.5		Offshore	WGN
2021	GSK	U	376	69.715	-59.1933	Trawl	840		Offshore	WGN
2021	GSK	U	377	69.7667	-59.55	Trawl	881		Offshore	WGN
2021	GSK	U	378	65.5267	-30.82	Trawl	380.5		Offshore	EGS
2020_2021	GSK	F	380	67.2833	-60.966	Trawl	730		Offshore	ACN
2022	GSK	F	380	64.8688	-52.8857	Trawl	337	4.03	Offshore	WGS
2022	GSK	F	380	61.4559	-50.3814	Trawl	353	4.75	Offshore	WGS
2021	GSK	U	380	62.1333	-40.5883	Trawl	952		Offshore	EGS
2012	GSK	U	380	68.94	17.1746	Fishing rod	430		Inshore	NOR
2017	GSK	U	380	70.7826	-53.2328	Gill net	487	2.5	Inshore	WGN
2008	GSK	U	380	63.0708	-40.4323	Trawl	203	4.192	Offshore	EGS
2013	GSK	U	380	62.2105	-9.10728	Trawl	465	5.7	Offshore	FAR
2020	GSK	U	380	69.46	-58.9183	Trawl	920		Offshore	WGN
2021	GSK	U	380	69.3267	-58.9917	Trawl	982		Offshore	WGN
2020	GSK	U	380	70.1117	-60.88	Trawl	874.5		Offshore	WGN
2020	GSK	U	380	69.77	-59.7967	Trawl	919		Offshore	WGN
2021	GSK	U	380	69.5817	-59.0233	Trawl	960		Offshore	WGN
2019	GSK	U	380	64.1667	-35.9167	Trawl	863.5		Offshore	EGS
2021	GSK	U	380	64.4333	-37.8333	Trawl	833.5		Offshore	EGS
2021	GSK	U	380	65.47	-30.3333	Trawl	388		Offshore	EGS
2021	GSK	U	380	65.5233	-31.3117	Trawl	365		Offshore	EGS
2021	GSK	U	380	65.58	-30.1217	Trawl	381.5		Offshore	EGS
2012	GSK	U	380	81.468	29.842	Trawl	465		Ofshore	SVA
2022	GSK	U	380	63.7717	-56.41	Trawl	1097.5		Offshore	WGS
2020	GSK	U	380	64.4833	-55.5667	Trawl	977		Offshore	WGS
1999	GSK	F	381	73.3	-85.5	Shark line			Inshore	ACN
2021	GSK	U	381	65.5283	-30.97	Trawl	387.5		Offshore	EGS
2014	GSK	F	382	70.734	-52.237	Shark line			Inshore	WGN
2014	GSK	F	382	70.7344	-52.237	Shark line			Inshore	WGN
NA	GSK	F	383			Trawl			Offshore	ICE
2013	GSK	U	383	68.94	17.1746	Fishing rod			Inshore	NOR
2020_2021	GSK	F	384	67.2538	-61.306	Trawl	443		Offshore	ACN
2020_2021	GSK	F	384	61.726	-60.4516	Trawl	993		Offshore	ACS
2020	GSK	F	384	61.8225	-50.7461	Trawl	429	5	Offshore	WGS
NA	GSK	F	384			Trawl			Offshore	ICE
2021	GSK	U	384	69.485	-59.0367	Trawl	1098.5		Offshore	WGN
2014	GSK	F	385	70.734	-52.237	Shark line			Inshore	WGN
2015	GSK	F	385	80.4068	15.2279	Shark line	419		Offshore	SVA
2016	GSK	F	385	60.8657	-46.61	Shark line	450		Inshore	WGS
2023	GSK	F	385	65.49	-31.4617	Trawl	509	4.3	Offshore	EGS
2020	GSK	U	385	69.7917	-60.0217	Trawl	990		Offshore	WGN
2019	GSK	U	385	63.7167	-36.9667	Trawl	863.5		Offshore	EGS
2012	GSK	F	385.227	65.74	-37.2056	Shark line	394		Inshore	EGS
2020	GSK	U	386	62.1167	-40.6	Trawl	913		Offshore	EGS
2021	GSK	U	386	69.9833	-60.7333	Trawl	1055.5		Offshore	WGN
2012	GSK	F	386.287	65.73	-37.116	Shark line	400		Inshore	EGS
2018	GSK	F	386.359	56.18	-57.465	Trawl	429	3.9	Offshore	ACS
2013	GSK	U	387	68.94	17.1746	Fishing rod			Inshore	NOR
2021	GSK	U	387	69.5667	-58.95	Trawl	897		Offshore	WGN
2020	GSK	U	387	64.3833	-38.05	Trawl	855.5		Offshore	EGS
2021	GSK	U	388	70.1333	-60.9	Trawl	841.5		Offshore	WGN
2021	GSK	U	388	69.8167	-60.0167	Trawl	859		Offshore	WGN
2021	GSK	U	388	65.51	-30.9333	Trawl	376		Offshore	EGS
2008_2009	GSK	F	389	78.123	13.62	Shark line			Inshore	SVA
2018	GSK	F	389.537	56.195	-57.49	Trawl	433	4	Offshore	ACS
2022	GSK	F	390	61.107	-64.279	Trawl	390	3.59	Offshore	ACS
2022	GSK	F	390	61.4559	-50.3814	Trawl	353	4.75	Offshore	WGS
2016	GSK	F	390	68.9324	17.203	Shark line			Inshore	NOR
2013	GSK	F	390	63.4511	-39.7199	Trawl	507	4.77	Offshore	EGS
2023	GSK	F	390	65.4267	-34.273	Trawl	260	3.7	Offshore	EGS
2014	GSK	U	390	58.312	-59.769	Trawl	449	0.8	Offshore	ACS
2021	GSK	U	390	62.1333	-40.5883	Trawl	952		Offshore	EGS
2022	GSK	U	390	69.73	-59.6333	Trawl	997.5		Offshore	WGN
2021	GSK	U	390	69.6717	-59.245	Trawl	929		Offshore	WGN
2021	GSK	U	390	69.475	-59.0117	Trawl	1120.5		Offshore	WGN
2022	GSK	U	390	69.6967	-59.42	Trawl	973		Offshore	WGN
2022	GSK	U	390	69.625	-59.245	Trawl	1038		Offshore	WGN
2020	GSK	U	390	64.1833	-35.9167	Trawl	841.5		Offshore	EGS
2021	GSK	U	390	64.4283	-37.7867	Trawl	833		Offshore	EGS
2021	GSK	U	390	65.48	-30.2483	Trawl	397.5		Offshore	EGS
2013	GSK	F	391	70.5171	-56.0645	Trawl	165	1.94	Offshore	WGN
2011	GSK	F	392	61.6512	-50.6101	Trawl	460	5.26	Offshore	WGS
2012	GSK	F	392	69.219	-53.175	Shark line			Inshore	WGN
2020_2021	GSK	F	393	67.2538	-61.306	Trawl	443		Offshore	ACN
2018	GSK	F	393.775	56.3233	-57.6717	Trawl	431	4	Offshore	ACS
2006_2017	GSK	F	395	63.5589	10.478	Fishing rod			Inshore	NOR
2021	GSK	U	395	69.6717	-59.245	Trawl	929		Offshore	WGN
2020	GSK	U	395	69.3217	-58.94	Trawl	1018.5		Offshore	WGN
2020	GSK	U	395	64.3833	-38.0167	Trawl	834		Offshore	EGS
2003	GSK	U	395	65.37	-30.29	Trawl	882	1.5	Offshore	EGS
2018	GSK	F	395.894	56.195	-57.49	Trawl	433	4	Offshore	ACS
2021	GSK	U	396	69.7667	-59.55	Trawl	881		Offshore	WGN
2020	GSK	U	398	69.695	-59.48	Trawl	1036.5		Offshore	WGN
2021	GSK	U	398	64.4833	-55.3833	Trawl	930		Offshore	WGS
2014	GSK	F	400	68.94	17.1746	Fishing rod			Inshore	NOR
2016	GSK	F	400	68.9324	17.203	Shark line			Inshore	NOR
2014	GSK	F	400	69.2538	-53.525	Shark line	200		Inshore	WGN
2023	GSK	F	400	62.4778	-40.472	Trawl	434	4.7	Offshore	EGS
2021	GSK	U	400	62.1333	-40.5883	Trawl	952		Offshore	EGS
2006	GSK	U	400	61.6335	-50.6107	Trawl	490	5.04	Offshore	WGS
2015	GSK	U	400	71.2743	-53.5023	Gill net	521		Inshore	WGN
2000	GSK	U	400	62.355	-40.3783	Trawl	825	4.3	Offshore	EGS
1996	GSK	U	400	60.7681	-46.7847	Shark line			Inshore	WGS
1996	GSK	U	400	60.7681	-46.7847	Shark line			Inshore	WGS
1996	GSK	U	400	60.7514	-46.8347	Shark line			Inshore	WGS
1996	GSK	U	400	60.7681	-46.7847	Shark line			Inshore	WGS
1996	GSK	U	400	60.7681	-46.7847	Shark line			Inshore	WGS
1996	GSK	U	400	60.7681	-46.7847	Shark line			Inshore	WGS
1996	GSK	U	400	60.7681	-46.7847	Shark line			Inshore	WGS
1996	GSK	U	400	60.7844	-46.8522	Shark line			Inshore	WGS
1996	GSK	U	400	60.7844	-46.8522	Shark line			Inshore	WGS
1996	GSK	U	400	60.7844	-46.8522	Shark line			Inshore	WGS
1996	GSK	U	400	60.7844	-46.8522	Shark line			Inshore	WGS
1996	GSK	U	400	60.8014	-46.7	Shark line			Inshore	WGS
1996	GSK	U	400	60.7842	-46.8522	Shark line			Inshore	WGS
1996	GSK	U	400	60.7842	-46.8522	Shark line			Inshore	WGS
1996	GSK	U	400	60.7842	-46.8522	Shark line			Inshore	WGS
1996	GSK	U	400	60.7842	-46.8522	Shark line			Inshore	WGS
1996	GSK	U	400	60.1844	-45.3181	Shark line			Inshore	WGS
1996	GSK	U	400	60.0833	-44.1181	Shark line			Inshore	WGS
1996	GSK	U	400	60.0833	-44.1181	Shark line			Inshore	WGS
1996	GSK	U	400	60.2181	-45.2167	Shark line			Inshore	WGS
1996	GSK	U	400	59.9667	-43.9014	Shark line			Inshore	WGS
1994	GSK	U	400	60.2852	-8.09083	Trawl	522		Offshore	FAR
2019	GSK	U	400	60.3797	-6.20834	Trawl	443	2	Offshore	FAR
2022	GSK	U	400	60.7855	-7.09605	Trawl	546	3.9	Offshore	FAR
2020	GSK	U	400	70.0933	-60.885	Trawl	944.5		Offshore	WGN
2020	GSK	U	400	69.3367	-58.935	Trawl	1019.5		Offshore	WGN
2021	GSK	U	400	69.3267	-58.9917	Trawl	982		Offshore	WGN
2021	GSK	U	400	69.16	-59.105	Trawl	997		Offshore	WGN
2022	GSK	U	400	70.0017	-60.7583	Trawl	923		Offshore	WGN
2022	GSK	U	400	69.7183	-59.26	Trawl	837		Offshore	WGN
2022	GSK	U	400	69.0033	-58.9383	Trawl	934		Offshore	WGN
2021	GSK	U	400	69.6717	-59.245	Trawl	929		Offshore	WGN
2020	GSK	U	400	69.1167	-59.15	Trawl	863.5		Offshore	WGN
2022	GSK	U	400	70.115	-60.91	Trawl	990		Offshore	WGN
2022	GSK	U	400	70.115	-60.91	Trawl	990		Offshore	WGN
2021	GSK	U	400	64.1767	-35.92	Trawl	901		Offshore	EGS
2021	GSK	U	400	64.1833	-35.9033	Trawl	869.5		Offshore	EGS
2019	GSK	U	400	64.1833	-35.9167	Trawl	863.5		Offshore	EGS
2021	GSK	U	400	65.4767	-30.7967	Trawl	388		Offshore	EGS
2021	GSK	U	400	65.75	-29.75	Trawl	322		Offshore	EGS
2020	GSK	U	400	63.9	-57.75	Trawl	1124		Offshore	WGS
2022	GSK	U	400	63.705	-57.9133	Trawl	1317		Offshore	WGS
2022	GSK	U	400	63.7633	-57.54	Trawl	1221.5		Offshore	WGS
2022	GSK	U	400	63.7717	-56.41	Trawl	1097.5		Offshore	WGS
2012	GSK	u	400	66.9358	-22.6777	Trawl	189	3.8	Offshore	ICE
2020_2021	GSK	F	401	67.5548	-61.8525	Trawl	647		Offshore	ACN
2020_2021	GSK	F	401	71.9822	-71.3496	Trawl	874		Offshore	ACN
2014	GSK	U	401	68.94	17.1746	Fishing rod			Inshore	NOR
2015	GSK	F	402	71.2157	-53.5007	Gill net	311		Inshore	WGN
2012	GSK	F	402	69.154	-53.242	Shark line	200		Inshore	WGN
2021	GSK	U	402	70.1333	-60.9	Trawl	841.5		Offshore	WGN
2021	GSK	U	402	69.9833	-60.7333	Trawl	1055.5		Offshore	WGN
2008_2009	GSK	F	404	78.123	13.62	Shark line			Inshore	SVA
2020	GSK	U	404	69.13	-59.13	Trawl	1022.5		Offshore	WGN
2021	GSK	U	404	64.4833	-55.3833	Trawl	930		Offshore	WGS
2020_2021	GSK	F	405	61.7255	-60.524	Trawl	913		Offshore	ACS
2022	GSK	U	405	58.3516	10.3055	Fishing rod	612		Offshore	SKA
2000	GSK	U	405	62.2033	-40.445	Trawl	1126	4	Offshore	EGS
2007	GSK	U	405	62.7435	-40.837	Trawl	174	4.71	Offshore	EGS
2020	GSK	U	405	70.12	-60.9033	Trawl	940.5		Offshore	WGN
2021	GSK	U	405	69.8167	-60.0167	Trawl	859		Offshore	WGN
2021	GSK	U	405	69.715	-59.1933	Trawl	840		Offshore	WGN
2021	GSK	U	405	69.5817	-59.0233	Trawl	960		Offshore	WGN
2021	GSK	U	405	65.6117	-30.0883	Trawl	375.5		Offshore	EGS
2018	GSK	F	405.43	56.195	-57.49	Trawl	433	4	Offshore	ACS
2014	GSK	F	406	68.939	17.1296	Fishing rod	450		Inshore	NOR
2006	GSK	U	406	61.6335	-50.6107	Trawl	490	5.04	Offshore	WGS
2020_2021	GSK	F	410	61.8878	-60.4955	Trawl	1097		Offshore	ACS
2020_2021	GSK	F	410	62.2555	-60.4875	Trawl	1066		Offshore	ACS
2014	GSK	F	410	62.0763	-50.7909	Trawl	435	5.04	Offshore	WGS
2006_2017	GSK	F	410	63.5589	10.478	Fishing rod			Inshore	NOR
2018	GSK	F	410	68.9425	17.239	Shark line			Inshore	NOR
2014	GSK	F	410	70.7348	-52.237	Shark line			Inshore	WGN
2015	GSK	F	410	63.367	-50.8023	Shark line			Inshore	WGS
2016	GSK	F	410	60.8657	-46.61	Shark line	390		Inshore	WGS
2016	GSK	F	410	60.698	-46.124	Shark line	282		Inshore	WGS
2016	GSK	F	410	60.698	-46.124	Shark line	282		Inshore	WGS
2016	GSK	F	410	65.3936	-30.8889	Trawl	731	1.93	Offshore	EGS
2020	GSK	F	410	62.5164	-51.3669	Trawl	422	4.8	Offshore	WGS
2020	GSK	F	410	62.997	-23.7565	Trawl	599	6.6	Offshore	ICE
2008	GSK	u	410	67.7203	-20.1985	Trawl	658	0.2	Offshore	ICE
2008	GSK	u	410	67.0032	-23.9717	Trawl	252	4.9	Offshore	ICE
2020	GSK	U	410	62.1333	-40.5667	Trawl	901.5		Offshore	EGS
2009	GSK	U	410	61.3638	-49.9526	Trawl	239	4.5	Offshore	WGS
2020	GSK	U	410	69.4303	-51.6983	Gill net	295	2.47	Inshore	WGN
1996	GSK	U	410	60.7681	-46.7847	Shark line			Inshore	WGS
1996	GSK	U	410	60.8019	-46.75	Shark line			Inshore	WGS
1996	GSK	U	410	60.8014	-46.7	Shark line			Inshore	WGS
2021	GSK	U	410	70.0667	-60.85	Trawl	1041		Offshore	WGN
2021	GSK	U	410	69.7667	-59.55	Trawl	881		Offshore	WGN
2021	GSK	U	410	69.5667	-58.95	Trawl	897		Offshore	WGN
2020	GSK	U	410	69.13	-59.13	Trawl	1022.5		Offshore	WGN
2022	GSK	U	410	69.0683	-59.2267	Trawl	1047		Offshore	WGN
2020	GSK	U	410	69.72	-59.4633	Trawl	914.5		Offshore	WGN
2021	GSK	U	410	69.6717	-59.245	Trawl	929		Offshore	WGN
2021	GSK	U	410	69.5817	-59.0233	Trawl	960		Offshore	WGN
2021	GSK	U	410	69.5817	-59.0233	Trawl	960		Offshore	WGN
2020	GSK	U	410	69.1167	-59.15	Trawl	1127.5		Offshore	WGN
2021	GSK	U	410	69.475	-59.0117	Trawl	1120.5		Offshore	WGN
2022	GSK	U	410	69.82	-60.3217	Trawl	1080.5		Offshore	WGN
2021	GSK	U	410	64.4333	-37.8333	Trawl	833.5		Offshore	EGS
2002	GSK	U	410	65.2367	-33.49	Trawl	692	3.6	Offshore	EGS
2021	GSK	U	410	65.75	-29.75	Trawl	322		Offshore	EGS
2021	GSK	U	410	63.75	-56.25	Trawl	1095.5		Offshore	WGS
2021	GSK	U	410	64.4	-55.8	Trawl	1049		Offshore	WGS
2021	GSK	U	410	64.1333	-55.5333	Trawl	1007.5		Offshore	WGS
2022	GSK	U	410	63.985	-57.7017	Trawl	1152.5		Offshore	WGS
2022	GSK	U	410	63.7383	-57.5617	Trawl	1262.5		Offshore	WGS
2022	GSK	U	410	63.7383	-57.5617	Trawl	1262.5		Offshore	WGS
2022	GSK	U	410	63.8967	-57.4617	Trawl	1136		Offshore	WGS
2013	GSK	F	411	61.798	-50.664	Trawl	430	5	Offshore	WGS
2015	GSK	F	411	63.3578	-50.9486	Shark line			Inshore	WGS
2018	GSK	F	411.787	56.3233	-57.6717	Trawl	431	4	Offshore	ACS
2021	GSK	U	413	69.7667	-59.55	Trawl	881		Offshore	WGN
2010	GSK	U	413	65.8342	-32.3418	Trawl	226	3.66	Offshore	EGS
2018	GSK	F	413.906	56.195	-57.49	Trawl	433	4	Offshore	ACS
2019	GSK	F	414	64.8283	-27.6607	Trawl	723	6.1	Offshore	ICE
2007	GSK	U	415	69.162	-51.4674	Gill net	379		Inshore	WGN
2021	GSK	U	415	69.5667	-58.95	Trawl	897		Offshore	WGN
2021	GSK	U	415	69.7333	-59.4667	Trawl	905.5		Offshore	WGN
2021	GSK	U	415	65.5333	-31.4167	Trawl	358.5		Offshore	EGS
2020_2021	GSK	F	416	71.2086	-67.9975	Trawl	759		Offshore	ACN
2014	GSK	U	416	68.94	17.1746	Fishing rod			Inshore	NOR
2007	GSK	U	416	61.6431	-50.6092	Trawl	451	5.9747	Offshore	WGS
2018	GSK	F	417.084	56.195	-57.49	Trawl	433	4	Offshore	ACS
NA	GSK	F	418			Trawl			Offshore	ICE
2018	GSK	F	418.144	56.3233	-57.6717	Trawl	431	4	Offshore	ACS
2022	GSK	F	420	61.758	-64.044	Trawl	481	3.19	Offshore	ACS
2012	GSK	F	420	60.7716	-49.22	Trawl	178	4.12	Offshore	WGS
2019	GSK	F	420	60.1942	-46.7374	Trawl	245	5.61	Offshore	WGS
2022	GSK	F	420	62.0717	-50.7866	Trawl	450	4.73	Offshore	WGS
2022	GSK	F	420	61.4559	-50.3814	Trawl	353	4.75	Offshore	WGS
2014	GSK	F	420	63.3635	-50.8158	Shark line			Inshore	WGS
2015	GSK	F	420	63.3578	-50.9486	Shark line			Inshore	WGS
2016	GSK	F	420	60.698	-46.124	Shark line	261		Inshore	WGS
2003	GSK	F	420	60.21	-47.2667	Trawl	215	5.96	Offshore	WGS
2021	GSK	U	420	62.1383	-40.5767	Trawl	1150		Offshore	EGS
2013	GSK	U	420	68.94	17.1746	Fishing rod			Inshore	NOR
2007	GSK	U	420	62.6008	-40.8479	Trawl	201	5.47	Offshore	EGS
2007	GSK	U	420	62.7435	-40.837	Trawl	174	4.71	Offshore	EGS
1996	GSK	U	420	60.7681	-46.7847	Shark line			Inshore	WGS
1996	GSK	U	420	60.7681	-46.7847	Shark line			Inshore	WGS
1996	GSK	U	420	60.8019	-46.75	Shark line			Inshore	WGS
1996	GSK	U	420	60.8014	-46.7	Shark line			Inshore	WGS
2022	GSK	U	420	69.72	-59.3	Trawl	879.5		Offshore	WGN
2020	GSK	U	420	70.12	-60.9033	Trawl	940.5		Offshore	WGN
2022	GSK	U	420	70.11	-60.9933	Trawl	1077		Offshore	WGN
2022	GSK	U	420	70.0183	-60.7667	Trawl	1065.5		Offshore	WGN
2020	GSK	U	420	70.1183	-60.905	Trawl	927		Offshore	WGN
2020	GSK	U	420	69.33	-58.9417	Trawl	901		Offshore	WGN
2019	GSK	U	420	63.6667	-37.1	Trawl	863.5		Offshore	EGS
2021	GSK	U	420	64.3667	-38.005	Trawl	842		Offshore	EGS
2021	GSK	U	420	64.4283	-37.7867	Trawl	833		Offshore	EGS
2003	GSK	U	420	65.3283	-33.1533	Trawl	670	3.6	Offshore	EGS
2005	GSK	U	420	78.798	8.69	Trawl	363		Ofshore	SVA
2022	GSK	U	420	63.9567	-57.145	Trawl	1054		Offshore	WGS
2000	GSK	U	420	66.932	-23.08	Trawl	235	3.1	Offshore	ICE
2012	GSK	F	421	69.15	-53.24	Shark line	200		Inshore	WGN
2020_2021	GSK	F	422	67.2812	-61.3016	Trawl	472		Offshore	ACN
2020_2021	GSK	F	422	61.8903	-60.5326	Trawl	1020		Offshore	ACS
2020_2021	GSK	F	422	62.8792	-60.619	Trawl	906		Offshore	ACS
NA	GSK	F	422			Trawl			Offshore	ICE
2018	GSK	F	422.382	56.3233	-57.6717	Trawl	431	4	Offshore	ACS
2014	GSK	F	423	61.6035	-50.5947	Trawl	394	5.34	Offshore	WGS
2020	GSK	F	423	62.5164	-51.3669	Trawl	422	4.8	Offshore	WGS
NA	GSK	F	424			Trawl			Offshore	ICE
2020_2021	GSK	F	425	61.832	-60.4658	Trawl	1094		Offshore	ACS
2020_2021	GSK	F	425	62.5775	-60.731	Trawl	978		Offshore	ACS
2016	GSK	F	425	70.8056	-53.7356	Gill net	495		Inshore	WGN
2006	GSK	F	425	62.3765	-40.3785	Trawl	895	4.19	Offshore	EGS
2016	GSK	F	425	63.3574	-51.0174	Shark line			Inshore	WGS
2011	GSK	F	425	62.2972	-4.0539	Trawl	438	0.9	Offshore	FAR
NA	GSK	F	425			Trawl			Offshore	ICE
2011	GSK	U	425	62.4406	-40.4436	Trawl	465	5.09	Offshore	EGS
2021	GSK	U	425	69.6217	-59.3633	Trawl	1137.5		Offshore	WGN
2021	GSK	U	425	69.4	-58.9	Trawl	879.5		Offshore	WGN
2021	GSK	U	425	69	-59.3983	Trawl	1034.5		Offshore	WGN
2007	GSK	U	425	59.5359	-45.5429	Trawl	257	5.6869	Offshore	WGS
2010	GSK	F	427	61.3927	-50.1892	Trawl	169	5.67	Offshore	WGS
2017	GSK	U	427	70.7967	-52.8917	Gill net	491	2.6	Inshore	WGN
2015	GSK	F	428	63.3578	-50.9486	Shark line			Inshore	WGS
2020	GSK	F	428	62.5164	-51.3669	Trawl	422	4.8	Offshore	WGS
2018	GSK	F	429.798	56.3233	-57.6717	Trawl	431	4	Offshore	ACS
2003	GSK	F	430	64.4633	-27.4833	Trawl	771	5.2	Offshore	ICE
2017	GSK	F	430	61.6213	-50.5991	Trawl	337	5.09	Offshore	WGS
2014	GSK	F	430	64.2354	-51.62	Shark line	250		Inshore	WGS
2016	GSK	F	430	60.698	-46.124	Shark line	270		Inshore	WGS
NA	GSK	F	430			Trawl			Offshore	ICE
1996	GSK	U	430	60.7681	-46.7847	Shark line			Inshore	WGS
1996	GSK	U	430	60.8014	-46.7	Shark line			Inshore	WGS
2022	GSK	U	430	70.0183	-60.7667	Trawl	1065.5		Offshore	WGN
2015	GSK	U	430	79.047	8.543	Trawl	507		Ofshore	SVA
2022	GSK	U	430	63.665	-57.9817	Trawl	1279		Offshore	WGS
2022	GSK	U	430	63.8733	-57.5383	Trawl	1141.5		Offshore	WGS
2022	GSK	U	430	64.365	-55.9033	Trawl	942.5		Offshore	WGS
2018	GSK	U	431	63.648	-52.9726	Trawl	408	3.83	Offshore	WGS
2006	GSK	F	432	65.4717	-28.69	Trawl	1155	4.2	Offshore	ICE
2022	GSK	F	432	59.5936	-45.963	Trawl	415	4.94	Offshore	WGS
2016	GSK	F	432	60.8657	-46.61	Shark line	450		Inshore	WGS
2016	GSK	F	432	60.698	-46.124	Shark line	282		Inshore	WGS
2006	GSK	U	432	61.6335	-50.6107	Trawl	490	5.04	Offshore	WGS
2018	GSK	F	432.977	56.195	-57.49	Trawl	433	4	Offshore	ACS
2016	GSK	F	433	60.698	-46.124	Shark line	301		Inshore	WGS
2007	GSK	U	433	62.4224	-51.2207	Trawl	427	5.74	Offshore	WGS
2004	GSK	F	434	63.0167	-22.2133	Trawl	733	5.7	Offshore	ICE
2015	GSK	F	434	59.6815	-46.1262	Trawl	418	4.9	Offshore	WGS
2016	GSK	F	434	60.698	-46.124	Shark line	255		Inshore	WGS
2019	GSK	F	435	59.8008	-46.2698	Trawl	315	5.71	Offshore	WGS
2020	GSK	F	435	65.13	-54.796	Trawl	428	3.4	Offshore	WGS
2016	GSK	U	435	60.2631	-8.08956	Trawl	530	1.5	Offshore	FAR
2021	GSK	U	435	64.4317	-37.785	Trawl	842.5		Offshore	EGS
2022	GSK	U	435	63.8733	-57.5383	Trawl	1141.5		Offshore	WGS
2018	GSK	F	435.096	56.18	-57.465	Trawl	429	3.9	Offshore	ACS
2020_2021	GSK	F	436	62.1973	-60.4305	Trawl	1082		Offshore	ACS
2015	GSK	F	437	68.9345	17.2279	Shark line			Inshore	NOR
2020	GSK	F	437	64.82	-36.89	Trawl			Offshore	EGS
2016	GSK	F	438	64.0696	-37.139	Trawl	419	4.18	Offshore	EGS
2022	GSK	F	440	58.874	-60.065	Trawl	413	4.42	Offshore	ACS
2010	GSK	F	440	60.8994	-49.4329	Trawl	212	5.69	Offshore	WGS
2011	GSK	F	440	60.4184	-48.4973	Trawl	409	5.2	Offshore	WGS
2017	GSK	F	440	61.6214	-50.5991	Trawl	337	5.09	Offshore	WGS
2017	GSK	F	440	61.6215	-50.5991	Trawl	337	5.09	Offshore	WGS
2022	GSK	F	440	62.0717	-50.7866	Trawl	450	4.73	Offshore	WGS
2013	GSK	F	440	64.087	-51.293	Shark line			Inshore	WGS
2015	GSK	F	440	63.367	-50.8023	Shark line			Inshore	WGS
2016	GSK	F	440	60.698	-46.124	Shark line	301		Inshore	WGS
2016	GSK	F	440	60.698	-46.124	Shark line	270		Inshore	WGS
2023	GSK	F	440	68.4243	-54.7719	Trawl	309	3.7	Offshore	WGS
2008	GSK	u	440	66.9662	-23.6542	Trawl	213	3.5	Offshore	ICE
2013	GSK	U	440	68.94	17.1746	Fishing rod			Inshore	NOR
2021	GSK	U	440	69.4	-58.9	Trawl	879.5		Offshore	WGN
2022	GSK	U	440	69.8733	-60.315	Trawl	968		Offshore	WGN
2021	GSK	U	440	64.3667	-38.005	Trawl	842		Offshore	EGS
2021	GSK	U	440	64.37	-37.8867	Trawl	880.5		Offshore	EGS
2021	GSK	U	440	64.4283	-37.7867	Trawl	833		Offshore	EGS
2022	GSK	U	440	63.9567	-57.145	Trawl	1054		Offshore	WGS
2022	GSK	U	440	63.9567	-57.145	Trawl	1054		Offshore	WGS
2010	GSK	F	442	61.6254	-50.5994	Trawl	341	5.07	Offshore	WGS
2012	GSK	F	442	59.8976	-45.9833	Trawl	132	1.77	Offshore	WGS
2007	GSK	U	442	62.4224	-51.2207	Trawl	427	5.74	Offshore	WGS
2016	GSK	F	443	63.3574	-51.0174	Shark line			Inshore	WGS
2016	GSK	F	444	62.4245	-51.248	Trawl	401	4.89	Offshore	WGS
2013	GSK	F	445	60.2484	-42.178	Trawl	210	4.62	Offshore	EGS
2010	GSK	F	445	63.0202	-52.2637	Trawl	406	5.39	Offshore	WGS
2017	GSK	F	445	61.6216	-50.5991	Trawl	337	5.09	Offshore	WGS
2021	GSK	u	445	63.9627	-11.2753	Trawl	369	3.4	Offshore	ICE
2018	GSK	F	445.691	56.195	-57.49	Trawl	433	4	Offshore	ACS
2010	GSK	F	447	59.5217	-45.5357	Trawl	323	5.32	Offshore	WGS
2012	GSK	F	447	60.717	-45.9785	Shark line			Inshore	WGS
2023	GSK	F	447	65.4267	-34.273	Trawl	260	3.7	Offshore	EGS
2012	GSK	F	447	62.499	-51.3203	Trawl	159	3.9	Offshore	WGS
2020	GSK	F	447	61.8225	-50.7461	Trawl	429	5	Offshore	WGS
2009	GSK	u	447	66.5808	-22.9793	Trawl	63	1.7	Offshore	ICE
2018	GSK	F	447.81	56.18	-57.465	Trawl	429	3.9	Offshore	ACS
NA	GSK	F	448			Trawl			Offshore	ICE
2012	GSK	F	450	69.155	-53.243	Shark line	150		Inshore	WGN
2023	GSK	F	450	62.4769	-40.9075	Trawl	285	4.4	Offshore	EGS
2010	GSK	u	450	66.7967	-24.695	Trawl	238	4.7	Offshore	ICE
2009	GSK	u	450	63.5158	-39.1075	Trawl	203	3.9	Offshore	EGS
1996	GSK	U	450	60.7844	-46.8522	Shark line			Inshore	WGS
1996	GSK	U	450	60.7844	-46.8522	Shark line			Inshore	WGS
1996	GSK	U	450	60.7844	-46.8522	Shark line			Inshore	WGS
1996	GSK	U	450	60.7844	-46.8522	Shark line			Inshore	WGS
1996	GSK	U	450	60.2	-45.2856	Shark line			Inshore	WGS
1996	GSK	U	450	60.0333	-7.96667	Trawl	751		Offshore	FAR
1998	GSK	U	450	60.9417	-9.925	Trawl	907		Offshore	FAR
2020	GSK	U	450	69.85	-60.205	Trawl	1015.5		Offshore	WGN
2022	GSK	U	450	70.0183	-60.7667	Trawl	1065.5		Offshore	WGN
2020	GSK	U	450	70.1183	-60.905	Trawl	927		Offshore	WGN
2021	GSK	U	450	64.3717	-38.005	Trawl	847		Offshore	EGS
2021	GSK	U	450	64.4167	-37.7833	Trawl	833		Offshore	EGS
2009	GSK	u	450	64.4175	-37.1817	Trawl	149	3.8	Offshore	EGS
2022	GSK	U	450	65.4967	-55.8683	Trawl	994.5		Offshore	WGS
2006	GSK	F	452	62.45	-25.4867	Trawl	657	5.8	Offshore	ICE
2014	GSK	F	454	62.0763	-50.7909	Trawl	435	5.04	Offshore	WGS
2015	GSK	F	454	59.6815	-46.1262	Trawl	418	4.9	Offshore	WGS
2007	GSK	U	454	62.4224	-51.2207	Trawl	427	5.74	Offshore	WGS
2014	GSK	F	455	66.3319	-55.2937	Trawl	180	5.53	Offshore	WGN
2016	GSK	F	455	63.3574	-51.0174	Shark line			Inshore	WGS
NA	GSK	F	455			Trawl			Offshore	ICE
2021	GSK	U	455	64.43	-37.7867	Trawl	849.5		Offshore	EGS
2005	GSK	U	455	61.4329	-50.3453	Trawl	337	5.89	Offshore	WGS
2011	GSK	F	456	61.0435	-49.5873	Trawl	233	5.46	Offshore	WGS
2006	GSK	F	457	67.07	-18.75	Trawl	199	3.1	Offshore	ICE
2016	GSK	F	457	62.4245	-51.248	Trawl	401	4.89	Offshore	WGS
2015	GSK	F	460	63.1003	-20.6697	Trawl	382	7.2	Offshore	ICE
2017	GSK	F	460	62.6773	-24.5605	Trawl	771	5.8	Offshore	ICE
2017	GSK	F	460	59.789	-42.5656	Trawl	226	5.03	Offshore	EGS
2012	GSK	F	460	62.5004	-51.3203	Trawl	150	3.9	Offshore	WGS
2023	GSK	F	460	64.3188	-54.1484	Trawl	227	3.6	Offshore	WGS
2021	GSK	U	460	64.4333	-37.8333	Trawl	833.5		Offshore	EGS
2005	GSK	U	460	61.4329	-50.3453	Trawl	337	5.89	Offshore	WGS
2007	GSK	U	460	61.7715	-50.6395	Trawl	350	6.0753	Offshore	WGS
2022	GSK	U	460	63.6783	-57.9633	Trawl	1290		Offshore	WGS
2022	GSK	U	460	63.7633	-57.54	Trawl	1221.5		Offshore	WGS
2022	GSK	U	460	63.795	-56.425	Trawl	1115		Offshore	WGS
2000	GSK	U	460	66.275	-25.77	Trawl	332	4.9	Offshore	ICE
NA	GSK	F	461			Trawl			Offshore	ICE
2019	GSK	F	462	65.6965	-28.089	Trawl	885	3	Offshore	ICE
2007	GSK	U	465	62.4224	-51.2207	Trawl	427	5.74	Offshore	WGS
2009	GSK	U	465	61.6559	-50.6094	Trawl	436	4.97	Offshore	WGS
2018	GSK	F	465.821	56.3233	-57.6717	Trawl	431	4	Offshore	ACS
2006	GSK	U	466	61.2863	-49.9141	Trawl	242	4.0742	Offshore	WGS
2010	GSK	F	467	61.3927	-50.1892	Trawl	169	5.67	Offshore	WGS
2007	GSK	U	467	62.4224	-51.2207	Trawl	427	5.74	Offshore	WGS
NA	GSK	F	468			Trawl			Offshore	ICE
2022	GSK	F	470	65.842	-59.172	Trawl	546	1.3	Offshore	ACS
2022	GSK	F	470	60.62	-61.477	Trawl	451	4.26	Offshore	ACS
2015	GSK	F	470	61.47	-50.4092	Trawl	430	4.45	Offshore	WGS
2022	GSK	U	470	69.315	-58.995	Trawl	1060.5		Offshore	WGN
2021	GSK	U	470	65.5033	-30.9633	Trawl	378		Offshore	EGS
2005	GSK	U	470	61.6362	-50.6103	Trawl	478	5.36	Offshore	WGS
2022	GSK	U	470	63.665	-57.9817	Trawl	1372.5		Offshore	WGS
2022	GSK	U	470	63.9733	-57.5383	Trawl	1073		Offshore	WGS
2010	GSK	F	473	60.8556	-49.3512	Trawl	171	5.26	Offshore	WGS
2020_2021	GSK	F	474	62.543	-60.9183	Trawl	812		Offshore	ACS
2015	GSK	F	474	60.3395	-48.2329	Trawl	318	4.66	Offshore	WGS
2005	GSK	U	475	63.0123	-52.2503	Trawl	426	5.07	Offshore	WGS
NA	GSK	F	478			Trawl			Offshore	ICE
NA	GSK	F	480			Trawl			Offshore	ICE
2022	GSK	U	480	70.1667	-60.94	Trawl	836.5		Offshore	WGN
2022	GSK	U	480	70.0533	-60.7717	Trawl	890.5		Offshore	WGN
2009	GSK	u	480	64.4333	-37.264	Trawl	170	3.6	Offshore	EGS
2022	GSK	U	480	63.7383	-57.5617	Trawl	1262.5		Offshore	WGS
2022	GSK	U	480	63.7717	-56.41	Trawl	1097.5		Offshore	WGS
2007	GSK	U	485	63.0107	-52.2531	Trawl	458	5.4583	Offshore	WGS
2022	GSK	U	490	69.275	-58.0967	Trawl	1070		Offshore	WGN
2022	GSK	U	490	63.7767	-57.9217	Trawl	1262.5		Offshore	WGS
2022	GSK	U	490	63.8833	-57.6533	Trawl	1052		Offshore	WGS
2009	GSK	u	500	63.5158	-39.1075	Trawl	203	3.9	Offshore	EGS
1996	GSK	U	500	60.7681	-46.7847	Shark line			Inshore	WGS
1998	GSK	U	500	60.8917	-9.90833	Trawl	816		Offshore	FAR
2000	GSK	U	500	61.0083	-10.8083	Trawl	860		Offshore	FAR
2018	GSK	U	500	60.0812	-7.66919	Trawl	595	7.1	Offshore	FAR
2009	GSK	u	500	64.412	-37.137	Trawl	157	3.8	Offshore	EGS
2007	GSK	U	501	61.6431	-50.6092	Trawl	451	5.9747	Offshore	WGS
2005	GSK	U	510	60.792	-48.8647	Trawl	114	3.86	Offshore	WGS
2009	GSK	u	530	64.4125	-37.2153	Trawl	154	3.3	Offshore	EGS
